# Supplementary material for: Developmental Genetic Mechanisms of C4 Syndrome Based on Transcriptome Analysis of C3 Cotyledons and C4 Assimilating Shoots in Haloxylon ammodendron
Source: PLoS One. 2015 Feb 2;10(2):e0117175. doi: 10.1371/journal.pone.0117175 (PMC4313948; doi:10.1371/journal.pone.0117175)
Supplement: S1 File — Table A. 2959 differentially expressed genes [FDR≤0.001 and abs (|log2(Fold change)|≥1)] Table B. Up-regulated GO categories. Table C. Down-regulated GO categories. (XLSX) [file pone.0117175.s002.xlsx]

## Sheet: Table S1
Table S1 2959 differentially expressed genes [FDR≤0.001 and abs (|log2(Fold change)|≥1)]
Gene ID	Ha-AS	Ha-C	P-Value	FDR	log2(Ha-AS/Ha-C)	MapMan annotation
AT5G47500	9.56661	0	2.4801e-90	1.80144e-88	23.1896	pectinesterase family protein | chr5:19270959-19272883 REVERSE
AT1G64640	9.12699	0	1.16363e-51	3.28768e-50	23.1217	plastocyanin-like domain-containing protein | chr1:24022285-24023196 REVERSE
AT4G12970	4.58701	0	8.4817e-16	6.36962e-15	22.1291	unknown protein | chr4:7586143-7586849 REVERSE
AT1G14630	3.13182	0	2.11029e-18	1.80203e-17	21.5786	unknown protein | chr1:5019955-5021537 FORWARD
AT2G47600	2.79394	0	3.13998e-42	6.82841e-41	21.4139	Symbols: ATMHX, MHX1, ATMHX1 | ATMHX (ARABIDOPSIS THALIANA MAGNESIUM/PROTON EXCHANGER); calcium:sodium antiporter/ cation:cation antiporter | chr2:19524160-19527413 REVERSE
AT3G14740	2.06793	0	2.88328e-19	2.57999e-18	20.9798	PHD finger family protein | chr3:4952061-4953423 REVERSE
AT2G01990	1.76047	0	5.2347e-12	3.12116e-11	20.7475	unknown protein | chr2:465001-466724 REVERSE
AT4G26660	1.74673	0	2.03722e-33	3.23449e-32	20.7362	INVOLVED IN: biological_process unknown; LOCATED IN: chloroplast; EXPRESSED IN: 13 plant structures; EXPRESSED DURING: 7 growth stages; CONTAINS InterPro DOMAIN/s: Kinesin-related (InterPro:IPR010544); BEST Arabidopsis thaliana protein match is: unknown protein (TAIR:AT5G55520.2); Has 17522 Blast hits to 11235 proteins in 728 species: Archae - 194; Bacteria - 1012; Metazoa - 10222; Fungi - 1306; …
AT5G56220	1.4603	0	2.65266e-32	4.03317e-31	20.4778	nucleoside-triphosphatase/ nucleotide binding | chr5:22754818-22757920 FORWARD
AT1G04020	1.27828	0	3.90121e-22	3.97003e-21	20.2858	Symbols: ATBARD1, BARD1 | BARD1 (BREAST CANCER ASSOCIATED RING 1); DNA binding / transcription coactivator | chr1:1036537-1040224 FORWARD
AT5G45700	1.27227	0	3.49949e-08	1.5618e-07	20.279	NLI interacting factor (NIF) family protein | chr5:18537349-18538196 FORWARD
AT5G06570	1.21289	0	3.01979e-10	1.58926e-09	20.21	hydrolase | chr5:2007990-2011041 REVERSE
AT5G52220	1.18234	0	0.000253799	0.000737035	20.1732	FUNCTIONS IN: molecular_function unknown; INVOLVED IN: biological_process unknown; LOCATED IN: cellular_component unknown; EXPRESSED IN: 18 plant structures; EXPRESSED DURING: 13 growth stages; CONTAINS InterPro DOMAIN/s: Chromosome transmission fidelity protein 8 (InterPro:IPR018607); Has 85 Blast hits to 85 proteins in 45 species: Archae - 0; Bacteria - 0; Metazoa - 54; Fungi - 13; Plants - 11;…
AT2G47460	1.12863	0	2.66746e-12	1.62392e-11	20.1061	Symbols: MYB12, ATMYB12, PFG1 | MYB12 (MYB DOMAIN PROTEIN 12); DNA binding / transcription activator/ transcription factor | chr2:19476337-19479478 FORWARD
AT5G63070	1.07218	0	0.000253799	0.000737035	20.0321	40S ribosomal protein S15, putative | chr5:25299178-25299660 REVERSE
AT5G55520	1.06739	0	2.04198e-20	1.93427e-19	20.0257	INVOLVED IN: biological_process unknown; EXPRESSED IN: 15 plant structures; EXPRESSED DURING: 8 growth stages; CONTAINS InterPro DOMAIN/s: Kinesin-related (InterPro:IPR010544); BEST Arabidopsis thaliana protein match is: unknown protein (TAIR:AT4G26660.1); Has 26712 Blast hits to 16371 proteins in 1006 species: Archae - 217; Bacteria - 1993; Metazoa - 14955; Fungi - 1858; Plants - 946; Viruses - …
AT3G02000	0.980804	0	8.23111e-06	2.91847e-05	19.9036	Symbols: ROXY1 | ROXY1; disulfide oxidoreductase | chr3:332275-333022 REVERSE
AT4G07820	0.87944	0	6.43042e-05	0.000204264	19.7462	pathogenesis-related protein, putative | chr4:4636764-4637450 REVERSE
AT3G05330	0.863107	0	1.35991e-12	8.4335e-12	19.7192	Symbols: ATN, ATTAN | ATN (TANGLED) | chr3:1518882-1521494 REVERSE
AT1G62500	0.858371	0	1.17127e-09	5.9094e-09	19.7112	protease inhibitor/seed storage/lipid transfer protein (LTP) family protein | chr1:23132045-23133502 FORWARD
AT1G54840	0.85003	0	1.77222e-08	8.11109e-08	19.6972	FUNCTIONS IN: molecular_function unknown; INVOLVED IN: biological_process unknown; LOCATED IN: cellular_component unknown; EXPRESSED IN: 10 plant structures; EXPRESSED DURING: 6 growth stages; CONTAINS InterPro DOMAIN/s: Heat shock protein Hsp20 (InterPro:IPR002068), HSP20-like chaperone (InterPro:IPR008978); BEST Arabidopsis thaliana protein match is: unknown protein (TAIR:AT1G54850.1); Has 44 B…
AT3G13130	0.77155	0	3.23917e-05	0.000106788	19.5574	unknown protein | chr3:4222914-4223752 FORWARD
AT2G16270	0.690762	0	6.93626e-13	4.39109e-12	19.3978	unknown protein | chr2:7045538-7048326 REVERSE
AT5G49330	0.659364	0	1.05824e-06	4.13185e-06	19.3307	Symbols: AtMYB111 | AtMYB111 (myb domain protein 111); DNA binding / transcription factor | chr5:19998952-20001378 REVERSE
AT2G04850	0.616505	0	1.05824e-06	4.13185e-06	19.2338	auxin-responsive protein-related | chr2:1704283-1705778 FORWARD
AT5G20635	0.589439	0	6.43042e-05	0.000204264	19.169	FUNCTIONS IN: molecular_function unknown; INVOLVED IN: biological_process unknown; LOCATED IN: keratin filament, chloroplast; CONTAINS InterPro DOMAIN/s: Keratin, high sulphur B2 protein (InterPro:IPR002494); Has 5724 Blast hits to 2501 proteins in 208 species: Archae - 6; Bacteria - 25; Metazoa - 4583; Fungi - 39; Plants - 97; Viruses - 40; Other Eukaryotes - 934 (source: NCBI BLink). | chr5:697…
AT5G22050	0.535896	0	8.23111e-06	2.91847e-05	19.0316	protein kinase family protein | chr5:7301231-7303418 FORWARD
AT1G65620	0.531239	0	8.23111e-06	2.91847e-05	19.019	Symbols: AS2 | AS2 (ASYMMETRIC LEAVES 2); protein binding | chr1:24398925-24400969 FORWARD
AT1G28680	0.521515	0	1.05824e-06	4.13185e-06	18.9923	transferase family protein | chr1:10078189-10080029 FORWARD
AT1G09750	0.519615	0	2.09571e-06	7.92691e-06	18.9871	chloroplast nucleoid DNA-binding protein-related | chr1:3157501-3159148 FORWARD
AT1G10460	0.518383	0	0.000253799	0.000737035	18.9837	Symbols: GLP7 | GLP7 (GERMIN-LIKE PROTEIN 7); manganese ion binding / nutrient reservoir | chr1:3439322-3440320 REVERSE
AT3G57860	0.506122	0	3.23917e-05	0.000106788	18.9491	Symbols: UVI4-LIKE | UVI4-LIKE (UV-B-INSENSITIVE 4-LIKE) | chr3:21426314-21428253 FORWARD
AT2G37090	0.50511	0	1.63245e-05	5.59034e-05	18.9462	Symbols: IRX9 | IRX9 (IRREGULAR XYLEM 9); transferase, transferring glycosyl groups / xylosyltransferase | chr2:15587394-15589257 REVERSE
AT5G44040	0.501807	0	1.05824e-06	4.13185e-06	18.9368	unknown protein | chr5:17719659-17721580 REVERSE
AT3G23740	0.469776	0	2.70223e-07	1.11092e-06	18.8416	unknown protein | chr3:8551772-8554730 REVERSE
AT3G11150	0.468716	0	6.43042e-05	0.000204264	18.8384	unknown protein | chr3:3492867-3494653 REVERSE
AT4G17000	0.437721	0	2.70223e-07	1.11092e-06	18.7397	unknown protein | chr4:9566902-9569913 REVERSE
AT5G12930	0.415955	0	1.63245e-05	5.59034e-05	18.6661	unknown protein | chr5:4082890-4085297 REVERSE
AT5G67260	0.365982	0	0.000253799	0.000737035	18.4814	Symbols: CYCD3;2 | CYCD3;2 (CYCLIN D3;2); cyclin-dependent protein kinase | chr5:26836148-26837811 FORWARD
AT2G37960	0.312894	0	0.00012772	0.000388047	18.2553	unknown protein | chr2:15886548-15889220 REVERSE
AT5G42120	0.249453	0	0.000253799	0.000737035	17.9284	lectin protein kinase family protein | chr5:16833073-16835148 REVERSE
AT2G14900	69.9529	0.285355	3.58597e-121	4.09783e-119	7.93748	gibberellin-regulated family protein | chr2:6404175-6405330 FORWARD
AT5G59845	93.7067	0.431404	8.35591e-89	5.87896e-87	7.76297	gibberellin-regulated family protein | chr5:24111324-24112020 FORWARD
AT5G66750	15.3984	0.0712838	8.51662e-114	8.78142e-112	7.75499	Symbols: DDM1, CHR01, CHR1, CHA1, SOM4, SOM1, ATDDM1 | CHR1 (CHROMATIN REMODELING 1); ATPase/ helicase | chr5:26648951-26653073 FORWARD
AT5G65350	24.981	0.180678	6.77277e-101	5.87006e-99	7.11126	histone H3 | chr5:26119211-26119825 REVERSE
AT3G51740	5.1745	0.0380669	1.80232e-99	1.54715e-97	7.08674	Symbols: IMK2 | IMK2 (INFLORESCENCE MERISTEM RECEPTOR-LIKE KINASE 2); ATP binding / kinase/ protein kinase/ protein serine/threonine kinase | chr3:19189049-19192051 FORWARD
AT3G27360	413.991	3.20146	0	0	7.01473	histone H3 | chr3:10129105-10129937 REVERSE
AT5G55590	3.646	0.0284478	5.6601e-34	9.17326e-33	7.00185	Symbols: QRT1 | QRT1 (QUARTET 1); pectinesterase | chr5:22519911-22521858 FORWARD
AT1G73620	19.5175	0.186126	6.64417e-122	7.64122e-120	6.71234	thaumatin-like protein, putative / pathogenesis-related protein, putative | chr1:27681408-27683130 FORWARD
AT5G39550	5.72248	0.0677441	7.76797e-82	4.85593e-80	6.4004	Symbols: VIM3, ORTH1 | VIM3 (VARIANT IN METHYLATION 3); methyl-CpG binding / methyl-CpNpG binding / methyl-CpNpN binding / protein binding / ubiquitin-protein ligase/ zinc ion binding | chr5:15837210-15840638 REVERSE
AT5G52860	1.66167	0.0206691	7.53677e-22	7.52879e-21	6.32902	ABC transporter family protein | chr5:21419776-21421567 REVERSE
AT1G18250	18.5228	0.232324	8.96722e-127	1.09443e-124	6.31702	Symbols: ATLP-1 | ATLP-1 | chr1:6276788-6278150 REVERSE
AT3G46940	119.743	1.5128	0	0	6.30658	deoxyuridine 5'-triphosphate nucleotidohydrolase family | chr3:17288194-17288952 REVERSE
AT4G21820	0.714923	0.00929696	5.44898e-21	5.27293e-20	6.26489	binding / calmodulin binding | chr4:11577524-11584053 FORWARD
AT1G57820	10.5584	0.137564	5.88662e-136	8.12399e-134	6.26215	Symbols: VIM1, ORTH2 | VIM1 (VARIANT IN METHYLATION 1); DNA binding / chromatin binding / double-stranded methylated DNA binding / histone binding / methyl-CpG binding / methyl-CpNpG binding / methyl-CpNpN binding / ubiquitin-protein ligase | chr1:21414170-21417946 REVERSE
AT5G44130	3.06904	0.0405242	1.05459e-20	1.00802e-19	6.24286	Symbols: FLA13 | FLA13 (FASCICLIN-LIKE ARABINOGALACTAN PROTEIN 13 PRECURSOR) | chr5:17761090-17762003 FORWARD
AT3G23890	13.9199	0.184274	3.34786e-61	1.2061e-59	6.23916	Symbols: TOPII, ATTOPII | TOPII (TOPOISOMERASE II); ATP binding / DNA binding / DNA topoisomerase (ATP-hydrolyzing)/ DNA topoisomerase/ DNA-dependent ATPase | chr3:8624750-8631327 FORWARD
AT2G24490	4.80331	0.0639156	9.05081e-40	1.80423e-38	6.23172	Symbols: RPA2, ATRPA2, ROR1 | RPA2 (REPLICON PROTEIN A2); protein binding | chr2:10398404-10400488 REVERSE
AT3G15570	5.35394	0.0741152	6.81178e-71	3.32998e-69	6.17469	phototropic-responsive NPH3 family protein | chr3:5269849-5271922 REVERSE
AT1G66050	4.79972	0.0722714	1.42876e-65	5.93366e-64	6.05338	Symbols: VIM2, ORTH5 | VIM2 (VARIANT IN METHYLATION 2); protein binding / ubiquitin-protein ligase/ zinc ion binding | chr1:24589487-24592747 FORWARD
AT5G10400	370.135	5.63396	0	0	6.03776	histone H3 | chr5:3270289-3270952 REVERSE
AT4G13370	1.09028	0.0170138	1.55092e-17	1.26535e-16	6.00185	unknown protein | chr4:7777793-7780366 REVERSE
AT1G57800	3.29759	0.0527372	8.06493e-47	1.9821e-45	5.96645	Symbols: VIM5, ORTH3 | VIM5 (VARIANT IN METHYLATION 5); protein binding / zinc ion binding | chr1:21408623-21412283 REVERSE
AT4G14310	3.75387	0.060561	7.41399e-74	3.95876e-72	5.95385	INVOLVED IN: biological_process unknown; LOCATED IN: cell wall; EXPRESSED IN: male gametophyte; EXPRESSED DURING: L mature pollen stage, M germinated pollen stage; CONTAINS InterPro DOMAIN/s: WD40 repeat-like (InterPro:IPR011046); Has 1571 Blast hits to 1320 proteins in 206 species: Archae - 6; Bacteria - 142; Metazoa - 581; Fungi - 102; Plants - 66; Viruses - 5; Other Eukaryotes - 669 (source: N…
AT5G36800	32.1239	0.525999	1.8052e-153	3.08448e-151	5.93244	unknown protein | chr5:14484565-14485409 REVERSE
AT5G65730	615.206	10.464	0	0	5.87757	xyloglucan:xyloglucosyl transferase, putative / xyloglucan endotransglycosylase, putative / endo-xyloglucan transferase, putative | chr5:26299032-26300478 FORWARD
AT3G04290	84.6931	1.63626	0	0	5.69377	Symbols: ATLTL1, LTL1 | LTL1 (LI-TOLERANT LIPASE 1); carboxylesterase/ hydrolase, acting on ester bonds | chr3:1133320-1136316 REVERSE
AT4G02060	30.4976	0.612457	4.38484e-77	2.45839e-75	5.63794	Symbols: PRL, MCM7 | PRL (PROLIFERA); ATP binding / DNA binding / DNA-dependent ATPase/ nucleoside-triphosphatase/ nucleotide binding | chr4:901388-905590 FORWARD
AT1G44110	5.6278	0.114459	3.00023e-59	1.0292e-57	5.61966	Symbols: CYCA1;1 | CYCA1;1 (Cyclin A1;1); cyclin-dependent protein kinase regulator | chr1:16774865-16777247 REVERSE
AT1G70260	2.44832	0.0506344	1.74865e-24	1.96447e-23	5.59553	nodulin MtN21 family protein | chr1:26456844-26459450 REVERSE
AT3G02640	25.5794	0.53875	9.20197e-121	1.03183e-118	5.56922	unknown protein | chr3:564884-565708 REVERSE
AT1G10780	2.37795	0.0503933	6.31109e-24	6.95073e-23	5.56034	F-box family protein | chr1:3592746-3595077 REVERSE
AT5G14920	4.47839	0.0952978	1.64938e-35	2.83444e-34	5.55439	gibberellin-regulated family protein | chr5:4826479-4827980 FORWARD
AT4G37800	53.6023	1.17377	1.85204e-53	5.44463e-52	5.51307	xyloglucan:xyloglucosyl transferase, putative / xyloglucan endotransglycosylase, putative / endo-xyloglucan transferase, putative | chr4:17775474-17777397 REVERSE
AT1G26840	4.85603	0.108725	7.1726e-34	1.15827e-32	5.48102	Symbols: ORC6, ATORC6 | ORC6 (ORIGIN RECOGNITION COMPLEX PROTEIN 6); DNA binding | chr1:9298751-9300699 FORWARD
AT1G77390	5.49303	0.125386	2.56949e-51	7.18055e-50	5.45315	Symbols: CYCA1;2, CYCA1 | CYCA1;2 (CYCLIN A1;2); cyclin-dependent protein kinase regulator | chr1:29081904-29084285 REVERSE
AT3G56100	6.31496	0.144747	1.64459e-87	1.13921e-85	5.44717	Symbols: MRLK, IMK3 | MRLK (MERISTEMATIC RECEPTOR-LIKE KINASE); ATP binding / protein binding / protein kinase/ protein serine/threonine kinase | chr3:20816931-20819517 REVERSE
AT5G46280	26.1967	0.601098	1.2645e-53	3.7313e-52	5.44564	Symbols: MCM3 | DNA replication licensing factor, putative | chr5:18769697-18773658 REVERSE
AT5G22500	2.69418	0.0624956	2.5558e-31	3.75235e-30	5.42994	Symbols: FAR1 | FAR1 (FATTY ACID REDUCTASE 1); fatty acyl-CoA reductase (alcohol-forming)/ oxidoreductase, acting on the CH-CH group of donors | chr5:7470443-7474120 FORWARD
AT3G26960	1.90999	0.0443051	5.2347e-12	3.12116e-11	5.42994	unknown protein | chr3:9944668-9945579 REVERSE
AT4G33790	1.87192	0.0434221	1.08408e-21	1.07634e-20	5.42994	Symbols: CER4, G7, FAR3 | CER4 (ECERIFERUM 4); fatty acyl-CoA reductase (alcohol-forming)/ oxidoreductase, acting on the CH-CH group of donors | chr4:16204157-16207947 REVERSE
AT4G28780	105.624	2.48176	0	0	5.41143	GDSL-motif lipase/hydrolase family protein | chr4:14215545-14217579 FORWARD
AT2G25060	5.8525	0.140833	5.79227e-30	8.07452e-29	5.377	plastocyanin-like domain-containing protein | chr2:10662241-10663103 FORWARD
AT1G52770	11.5966	0.279459	1.62571e-113	1.66668e-111	5.37492	phototropic-responsive NPH3 family protein | chr1:19655839-19657734 FORWARD
AT2G07690	31.0957	0.752215	2.10846e-73	1.11587e-71	5.36943	Symbols: MCM5 | minichromosome maintenance family protein / MCM family protein | chr2:3523163-3527450 REVERSE
AT5G60910	69.289	1.73049	8.38123e-73	4.30853e-71	5.32338	Symbols: AGL8, FUL | AGL8 (agamous-like 8); transcription factor | chr5:24502482-24506143 REVERSE
AT3G44050	3.40906	0.0863382	1.82606e-79	1.07414e-77	5.30323	kinesin motor protein-related | chr3:15818738-15824861 FORWARD
AT5G16250	13.6466	0.345756	1.50123e-70	7.2402e-69	5.30264	unknown protein | chr5:5310095-5310951 REVERSE
AT5G05510	0.92596	0.0240826	1.41959e-09	7.10661e-09	5.26489	protein kinase-related | chr5:1630559-1632598 REVERSE
AT4G28310	12.1223	0.323687	7.94978e-60	2.76409e-58	5.22692	unknown protein | chr4:14017408-14018208 FORWARD
AT3G08030	11.4861	0.308874	5.19915e-96	4.16419e-94	5.21673	unknown protein | chr3:2564033-2566002 FORWARD
AT5G08020	26.6303	0.73466	2.0638e-63	8.11987e-62	5.17985	Symbols: ATRPA70B, RPA70B | RPA70B (RPA70-KDA SUBUNIT B); DNA binding / nucleic acid binding | chr5:2572107-2574879 FORWARD
AT5G25090	3.64609	0.102601	4.82718e-18	4.04883e-17	5.15123	plastocyanin-like domain-containing protein | chr5:8647018-8647817 REVERSE
AT5G33370	11.393	0.321005	1.32127e-97	1.08738e-95	5.14941	GDSL-motif lipase/hydrolase family protein | chr5:12602468-12604764 REVERSE
AT1G53140	2.4483	0.0700437	6.5886e-41	1.36971e-39	5.12738	dynamin family protein | chr1:19799238-19802598 FORWARD
AT5G18430	37.9781	1.08938	2.02738e-63	7.99411e-62	5.12358	GDSL-motif lipase/hydrolase family protein | chr5:6110255-6112029 REVERSE
AT4G14330	4.00442	0.118969	1.50399e-66	6.40928e-65	5.07293	phragmoplast-associated kinesin-related protein 2 (PAKRP2) | chr4:8244194-8247444 FORWARD
AT5G25490	8.47068	0.258112	8.20337e-45	1.90891e-43	5.03641	zinc finger (Ran-binding) family protein | chr5:8876486-8877815 FORWARD
AT3G18010	2.04616	0.0638605	4.52587e-16	3.44354e-15	5.00185	Symbols: WOX1 | WOX1 (WUSCHEL related homeobox 1); transcription factor | chr3:6161137-6163272 REVERSE
AT3G15550	2.12559	0.0669482	1.66094e-30	2.36499e-29	4.98868	unknown protein | chr3:5267351-5270118 FORWARD
AT3G48160	3.93869	0.125203	5.28925e-43	1.17009e-41	4.97538	Symbols: DEL1, E2L3, E2FE | DEL1 (DP-E2F-LIKE 1); DNA binding / transcription factor | chr3:17783331-17786099 FORWARD
AT1G34460	1.57885	0.0501885	8.66486e-16	6.50173e-15	4.97538	Symbols: CYCB1;5, CYC3 | CYCB1;5 (CYCLIN B1;5); cyclin-dependent protein kinase regulator | chr1:12595110-12600097 FORWARD
AT2G23360	7.09077	0.230136	2.38088e-111	2.33417e-109	4.94538	transport protein-related | chr2:9949456-9952845 FORWARD
AT3G17950	6.43673	0.20926	6.81993e-36	1.18908e-34	4.94296	unknown protein | chr3:6146241-6147348 FORWARD
AT1G75620	5.57839	0.183362	6.11512e-60	2.13862e-58	4.92708	glyoxal oxidase-related | chr1:28394779-28396596 REVERSE
AT4G10955	0.408163	0.0134737	1.32952e-07	5.64031e-07	4.92093	lipase class 3 family protein | chr4:6713557-6718555 REVERSE
AT3G09480	7.31086	0.243678	1.26517e-27	1.59849e-26	4.90699	histone H2B, putative | chr3:2914714-2915321 REVERSE
AT1G49870	1.48498	0.0520212	2.78084e-26	3.35064e-25	4.8352	LOCATED IN: chloroplast; EXPRESSED IN: 10 plant structures; EXPRESSED DURING: F mature embryo stage, petal differentiation and expansion stage, D bilateral stage, E expanded cotyledon stage; BEST Arabidopsis thaliana protein match is: MBD10; DNA binding / methyl-CpG binding (TAIR:AT1G15340.1); Has 5602 Blast hits to 4205 proteins in 368 species: Archae - 30; Bacteria - 406; Metazoa - 2889; Fungi …
AT3G30260	6.9624	0.246927	1.0537e-32	1.62198e-31	4.81743	Symbols: AGL79 | AGL79 (AGAMOUS-LIKE 79); DNA binding / transcription factor | chr3:11909119-11912880 FORWARD
AT4G21960	30.307	1.07699	7.69827e-59	2.57676e-57	4.81457	Symbols: PRXR1 | PRXR1; electron carrier/ heme binding / peroxidase | chr4:11646174-11648462 REVERSE
AT3G11520	1.97443	0.0726257	2.66099e-19	2.38824e-18	4.76481	Symbols: CYCB1;3, CYC2 | CYCB1;3 (CYCLIN B1;3); cyclin-dependent protein kinase regulator | chr3:3625324-3627273 REVERSE
AT3G12150	8.96022	0.336311	2.14374e-82	1.3495e-80	4.73567	unknown protein | chr3:3876407-3878900 REVERSE
AT2G44580	1.41958	0.0541507	3.01406e-13	1.95571e-12	4.71234	protein binding / zinc ion binding | chr2:18401878-18403416 REVERSE
AT2G29470	3.37781	0.12981	1.77872e-18	1.52982e-17	4.70162	Symbols: ATGSTU3, GST21 | ATGSTU3 (ARABIDOPSIS THALIANA GLUTATHIONE S-TRANSFERASE TAU 3); glutathione transferase | chr2:12628541-12629543 REVERSE
AT5G67460	3.1045	0.120023	4.91835e-30	6.86694e-29	4.69298	glycosyl hydrolase family protein 17 | chr5:26921584-26923274 REVERSE
AT3G06840	1.10655	0.0431691	3.34242e-06	1.23974e-05	4.67992	unknown protein | chr3:2156862-2157850 FORWARD
AT5G67210	2.32018	0.0919084	6.31442e-18	5.25206e-17	4.6579	unknown protein | chr5:26818949-26820157 FORWARD
AT1G65900	4.13743	0.164618	1.0626e-38	2.01098e-37	4.65154	unknown protein | chr1:24515837-24518487 REVERSE
AT4G14080	0.544956	0.0222725	6.35143e-06	2.2813e-05	4.61281	Symbols: MEE48 | MEE48 (maternal effect embryo arrest 48); catalytic/ cation binding / hydrolase, hydrolyzing O-glycosyl compounds | chr4:8118537-8120358 REVERSE
AT1G69770	14.5985	0.603024	8.2598e-81	5.00639e-79	4.59746	Symbols: CMT3 | CMT3 (chromomethylase 3); DNA (cytosine-5-)-methyltransferase | chr1:26248318-26253585 REVERSE
AT5G11300	2.52544	0.106251	2.34637e-27	2.93968e-26	4.57099	Symbols: CYC3B, CYC2BAT, CYCA2;2 | CYC3B (MITOTIC-LIKE CYCLIN 3B FROM ARABIDOPSIS); cyclin-dependent protein kinase regulator | chr5:3601517-3605265 REVERSE
AT1G26760	1.46902	0.0620074	7.96295e-17	6.24402e-16	4.56627	Symbols: ATXR1, SDG35 | SDG35 (SET DOMAIN PROTEIN 35); binding | chr1:9248152-9249943 REVERSE
AT3G20150	2.89036	0.124036	5.94676e-63	2.30932e-61	4.54242	kinesin motor family protein | chr3:7031332-7036499 FORWARD
AT3G56220	5.96893	0.256149	8.0748e-27	9.9294e-26	4.54242	transcription regulator | chr3:20858918-20860531 FORWARD
AT4G23800	7.11294	0.31891	9.49774e-64	3.76989e-62	4.47923	high mobility group (HMG1/2) family protein | chr4:12390167-12392710 FORWARD
AT1G70340	0.346996	0.0156746	2.28451e-05	7.68687e-05	4.46842	unknown protein | chr1:26503961-26506613 REVERSE
AT1G77520	0.556654	0.0251453	2.28451e-05	7.68687e-05	4.46842	O-methyltransferase family 2 protein | chr1:29130403-29132180 FORWARD
AT3G57400	0.456543	0.0206231	2.28451e-05	7.68687e-05	4.46842	unknown protein | chr3:21238433-21240228 FORWARD
AT1G08560	17.0302	0.777479	4.53142e-103	4.10597e-101	4.45315	Symbols: SYP111, KN, ATSYP111 | SYP111 (SYNTAXIN OF PLANTS 111); SNAP receptor | chr1:2709632-2710912 REVERSE
AT1G24130	3.87292	0.178073	3.89905e-29	5.24777e-28	4.44288	transducin family protein / WD-40 repeat family protein | chr1:8534183-8535430 REVERSE
AT2G45660	19.943	0.925977	4.48229e-126	5.3971e-124	4.42876	Symbols: AGL20, SOC1 | AGL20 (AGAMOUS-LIKE 20); transcription factor | chr2:18807538-18811047 REVERSE
AT1G20060	0.260583	0.0124251	4.32276e-05	0.000140193	4.39042	ATP binding / microtubule motor | chr1:6950655-6956293 REVERSE
AT1G80370	0.489167	0.0233244	4.32276e-05	0.000140193	4.39042	Symbols: CYCA2;4 | CYCA2;4 (Cyclin A2;4); cyclin-dependent protein kinase regulator | chr1:30213705-30216861 FORWARD
AT5G22650	0.624937	0.0297981	4.32276e-05	0.000140193	4.39042	Symbols: HD2B, HDT02, HDT2, ATHD2B, HDA4, HD2 | HD2B (HISTONE DEACETYLASE 2B); histone deacetylase | chr5:7534017-7536273 FORWARD
AT5G06150	5.49717	0.264565	4.10371e-51	1.14502e-49	4.377	Symbols: CYC1BAT, CYCB1;2 | CYC1BAT; cyclin-dependent protein kinase regulator | chr5:1859279-1861649 REVERSE
AT5G27550	4.91031	0.23743	1.30331e-65	5.43783e-64	4.37024	ATP binding / microtubule motor | chr5:9727634-9731323 REVERSE
AT1G65710	1.86604	0.0902292	1.79781e-18	1.5455e-17	4.37024	unknown protein | chr1:24436901-24438542 REVERSE
AT4G37490	6.14971	0.299632	5.27591e-55	1.61527e-53	4.35926	Symbols: CYC1, CYCB1;1, CYCB1 | CYCB1;1 (CYCLIN B1;1); cyclin-dependent protein kinase regulator | chr4:17621886-17624285 REVERSE
AT5G66230	1.10493	0.0541903	3.86877e-10	2.01831e-09	4.34977	unknown protein | chr5:26462585-26464131 FORWARD
AT3G57620	1.7133	0.0852453	6.22232e-18	5.18026e-17	4.32902	glyoxal oxidase-related | chr3:21337564-21339301 FORWARD
AT5G43080	4.16199	0.208085	1.7148e-26	2.08296e-25	4.32203	Symbols: CYCA3;1 | CYCA3;1 (Cyclin A3;1); cyclin-dependent protein kinase regulator | chr5:17293227-17294789 FORWARD
AT1G05370	0.991407	0.0500528	7.41167e-10	3.80248e-09	4.30795	FUNCTIONS IN: molecular_function unknown; INVOLVED IN: biological_process unknown; LOCATED IN: cellular_component unknown; EXPRESSED IN: shoot apex, hypocotyl, flower, seed; EXPRESSED DURING: petal differentiation and expansion stage, E expanded cotyledon stage; CONTAINS InterPro DOMAIN/s: Cellular retinaldehyde-binding/triple function, C-terminal (InterPro:IPR001251), Phosphatidylinositol transf…
AT5G06590	1.32906	0.0670998	7.41167e-10	3.80248e-09	4.30795	unknown protein | chr5:2016645-2018835 FORWARD
AT5G07030	14.2925	0.735613	1.16894e-124	1.38887e-122	4.28016	aspartic-type endopeptidase | chr5:2183360-2185972 REVERSE
AT5G61000	18.314	0.945603	1.01891e-73	5.42439e-72	4.27557	replication protein, putative | chr5:24549578-24552723 REVERSE
AT4G20370	41.0489	2.13241	3.91175e-145	6.05006e-143	4.26678	Symbols: TSF | TSF (TWIN SISTER OF FT); phosphatidylethanolamine binding | chr4:11000771-11002996 REVERSE
AT2G26760	10.0642	0.529788	1.96639e-82	1.24222e-80	4.24768	Symbols: CYCB1;4 | CYCB1;4 (Cyclin B1;4); cyclin-dependent protein kinase regulator | chr2:11401329-11403427 FORWARD
AT3G44540	1.20084	0.0644158	5.64784e-13	3.59192e-12	4.22049	Symbols: FAR4 | FAR4 (FATTY ACID REDUCTASE 4); binding / catalytic/ oxidoreductase, acting on the CH-CH group of donors | chr3:16124021-16127954 FORWARD
AT1G34040	0.502537	0.0269571	0.000153912	0.000460683	4.22049	alliinase family protein | chr1:12374433-12376179 FORWARD
AT2G36420	0.523095	0.0280599	0.000153912	0.000460683	4.22049	unknown protein | chr2:15286498-15288990 FORWARD
AT5G48720	1.12365	0.0602752	2.71832e-09	1.32778e-08	4.22049	Symbols: XRI, XRI1 | XRI1 (X-RAY INDUCED TRANSCRIPT 1) | chr5:19758881-19761721 FORWARD
AT5G60700	0.284619	0.0152676	0.000153912	0.000460683	4.22049	glycosyltransferase family protein 2 | chr5:24402129-24404948 REVERSE
AT1G09610	4.57154	0.251112	2.07292e-30	2.94226e-29	4.18628	unknown protein | chr1:3111694-3112873 FORWARD
AT5G15720	24.0726	1.33109	2.40029e-136	3.33826e-134	4.17671	Symbols: GLIP7 | GLIP7; carboxylesterase/ lipase | chr5:5124525-5126181 REVERSE
AT2G20515	1.76028	0.0974713	5.20367e-09	2.49423e-08	4.17469	unknown protein | chr2:8838854-8839700 REVERSE
AT5G20860	0.869276	0.048134	5.20367e-09	2.49423e-08	4.17469	pectinesterase family protein | chr5:7076890-7079077 REVERSE
AT5G23400	2.27035	0.128832	2.21553e-29	3.00899e-28	4.13935	disease resistance family protein / LRR family protein | chr5:7880335-7882634 FORWARD
AT1G18370	6.865	0.392011	6.89314e-102	6.09211e-100	4.13029	Symbols: HIK, ATNACK1, NACK1 | HIK (HINKEL); ATP binding / microtubule motor | chr1:6319650-6323820 REVERSE
AT3G51930	1.34767	0.0771112	3.76124e-12	2.2652e-11	4.12738	transducin family protein / WD-40 repeat family protein | chr3:19271624-19273064 FORWARD
AT4G39380	0.632159	0.036171	9.95798e-09	4.66953e-08	4.12738	FUNCTIONS IN: molecular_function unknown; INVOLVED IN: biological_process unknown; LOCATED IN: cellular_component unknown; EXPRESSED IN: 14 plant structures; EXPRESSED DURING: 7 growth stages; BEST Arabidopsis thaliana protein match is: TKI1 (TSL-kinase interacting protein 1); DNA binding / transcription factor (TAIR:AT2G36960.2); Has 39 Blast hits to 35 proteins in 8 species: Archae - 0; Bacteri…
AT3G16150	23.6343	1.36003	6.56858e-133	8.72939e-131	4.11917	L-asparaginase, putative / L-asparagine amidohydrolase, putative | chr3:5471735-5473276 FORWARD
AT5G41050	3.41686	0.200863	5.14365e-18	4.3042e-17	4.08839	unknown protein | chr5:16433317-16434318 REVERSE
AT3G02880	5.0825	0.29921	5.6606e-62	2.12462e-60	4.08631	leucine-rich repeat transmembrane protein kinase, putative | chr3:634653-637284 FORWARD
AT1G29980	15.221	0.900951	9.73413e-105	9.0487e-103	4.07847	INVOLVED IN: biological_process unknown; LOCATED IN: plasma membrane, anchored to membrane; EXPRESSED IN: 24 plant structures; EXPRESSED DURING: 13 growth stages; CONTAINS InterPro DOMAIN/s: Protein of unknown function DUF642 (InterPro:IPR006946), Galactose-binding like (InterPro:IPR008979); BEST Arabidopsis thaliana protein match is: unknown protein (TAIR:AT2G34510.1); Has 180 Blast hits to 163 …
AT5G10230	12.7338	0.7559	4.50891e-75	2.45879e-73	4.07432	Symbols: ANNAT7, ANN7 | ANNAT7 (ANNEXIN ARABIDOPSIS 7); calcium ion binding / calcium-dependent phospholipid binding | chr5:3209540-3211423 REVERSE
AT5G10390	121.742	7.31312	4.34223e-263	1.99754e-260	4.0572	histone H3 | chr5:3268847-3269550 REVERSE
AT4G14700	2.86565	0.175679	4.56632e-39	8.7996e-38	4.02785	Symbols: ATORC1A, ORC1A | ORC1A (ORIGIN RECOGNITION COMPLEX 1); DNA binding / double-stranded methylated DNA binding | chr4:8422231-8424760 FORWARD
AT5G42630	1.04348	0.0639708	3.64222e-08	1.62348e-07	4.02785	Symbols: KAN4, ATS | ATS (ABERRANT TESTA SHAPE); DNA binding / transcription factor | chr5:17073779-17075856 REVERSE
AT5G11160	10.8402	0.669593	8.69342e-58	2.81025e-56	4.01696	Symbols: APT5 | APT5 (Adenine phosphoribosyltransferase 5); adenine phosphoribosyltransferase | chr5:3550520-3552207 FORWARD
AT1G23790	1.94757	0.122308	1.03414e-19	9.45163e-19	3.99308	unknown protein | chr1:8409963-8412041 FORWARD
AT2G34510	15.9704	1.00787	6.68408e-106	6.31153e-104	3.98603	FUNCTIONS IN: molecular_function unknown; INVOLVED IN: biological_process unknown; LOCATED IN: anchored to membrane; EXPRESSED IN: 20 plant structures; EXPRESSED DURING: 14 growth stages; CONTAINS InterPro DOMAIN/s: Protein of unknown function DUF642 (InterPro:IPR006946), Galactose-binding like (InterPro:IPR008979); BEST Arabidopsis thaliana protein match is: unknown protein (TAIR:AT1G29980.1); H…
AT3G50070	9.28541	0.588347	3.63626e-64	1.46274e-62	3.98023	Symbols: CYCD3;3 | CYCD3;3 (CYCLIN D3;3); cyclin-dependent protein kinase | chr3:18565134-18566780 REVERSE
AT2G27550	7.37528	0.470473	8.52658e-35	1.42834e-33	3.97051	Symbols: ATC | ATC (ARABIDOPSIS THALIANA CENTRORADIALIS); phosphatidylethanolamine binding | chr2:11773251-11774681 FORWARD
AT1G28580	1.92504	0.123299	1.98233e-16	1.52967e-15	3.96465	GDSL-motif lipase, putative | chr1:10044337-10046442 REVERSE
AT1G59406	1.64401	0.105826	1.65241e-10	8.84954e-10	3.95746	GDSL-motif lipase, putative | chr1:21844451-21845881 REVERSE
AT4G21070	0.572922	0.0368793	1.65241e-10	8.84954e-10	3.95746	Symbols: ATBRCA1, BRCA1 | ATBRCA1; ubiquitin-protein ligase | chr4:11248078-11252724 FORWARD
AT3G42660	3.93555	0.258834	3.49741e-56	1.10082e-54	3.92647	nucleotide binding | chr3:14751280-14755701 FORWARD
AT1G60630	0.774176	0.0511119	3.09887e-10	1.62945e-09	3.92093	leucine-rich repeat family protein | chr1:22334662-22336908 REVERSE
AT5G16590	2.20335	0.146722	3.79892e-27	4.73638e-26	3.90855	Symbols: LRR1 | LRR1; ATP binding / kinase/ protein serine/threonine kinase | chr5:5431681-5434134 FORWARD
AT5G19730	3.71472	0.249515	6.82324e-27	8.40768e-26	3.89606	pectinesterase family protein | chr5:6670458-6673282 FORWARD
AT1G06660	1.29925	0.0874595	7.99139e-13	5.03772e-12	3.89292	unknown protein | chr1:2037311-2040246 REVERSE
AT2G40550	15.83	1.07598	4.00859e-132	5.2881e-130	3.87894	Symbols: ETG1 | ETG1 (E2F TARGET GENE 1) | chr2:16934834-16938201 FORWARD
AT4G22950	15.6134	1.07204	2.03415e-53	5.9632e-52	3.86435	Symbols: AGL19, GL19 | AGL19 (AGAMOUS-LIKE 19); transcription factor | chr4:12023915-12027421 REVERSE
AT3G48970	1.73454	0.119097	3.47802e-06	1.28711e-05	3.86435	copper-binding family protein | chr3:18152288-18153375 REVERSE
AT5G43250	2.74525	0.188494	3.47802e-06	1.28711e-05	3.86435	Symbols: NF-YC13 | NF-YC13 (NUCLEAR FACTOR Y, SUBUNIT C13); DNA binding / transcription factor | chr5:17356174-17356566 REVERSE
AT5G65360	116.752	8.04307	4.37177e-248	1.82404e-245	3.85956	histone H3 | chr5:26119859-26120581 REVERSE
AT1G18550	3.22138	0.222457	6.31577e-39	1.21059e-37	3.85608	ATP binding / microtubule motor | chr1:6381503-6384340 REVERSE
AT3G50220	2.44525	0.170164	2.27071e-17	1.84172e-16	3.84498	unknown protein | chr3:18617424-18618729 REVERSE
AT4G02110	0.516389	0.0361798	2.73845e-12	1.66544e-11	3.8352	transcription coactivator | chr4:935086-940191 FORWARD
AT5G60930	8.28672	0.581566	1.70724e-131	2.21954e-129	3.83279	chromosome-associated kinesin, putative | chr5:24515398-24522511 REVERSE
AT4G02290	23.9257	1.70009	1.62745e-44	3.76748e-43	3.81488	Symbols: AtGH9B13 | AtGH9B13 (Arabidopsis thaliana glycosyl hydrolase 9B13); catalytic/ hydrolase, hydrolyzing O-glycosyl compounds | chr4:1002394-1005253 REVERSE
AT4G37650	12.6298	0.90019	6.32384e-107	6.0349e-105	3.81045	Symbols: SHR, SGR7 | SHR (SHORT ROOT); protein binding / sequence-specific DNA binding / transcription factor | chr4:17691786-17693760 FORWARD
AT1G48598	1.31906	0.0943431	1.38662e-14	9.64237e-14	3.80545	Symbols: CPuORF31 | CPuORF31 (Conserved peptide upstream open reading frame 31) | chr1:17965864-17969354 FORWARD
AT4G34160	11.8769	0.855094	2.64073e-88	1.83633e-86	3.79593	Symbols: CYCD3;1, CYCD3 | CYCD3;1 (CYCLIN D3;1); cyclin-dependent protein kinase regulator/ protein binding | chr4:16357639-16359555 FORWARD
AT3G54400	18.5229	1.33474	1.23488e-119	1.36759e-117	3.79468	aspartyl protease family protein | chr3:20140058-20142642 REVERSE
AT3G25980	12.4162	0.896663	2.6141e-63	1.02401e-61	3.79151	mitotic spindle checkpoint protein, putative (MAD2) | chr3:9503056-9504670 FORWARD
AT1G19940	43.7825	3.20909	1.19245e-232	4.11418e-230	3.77012	Symbols: AtGH9B5 | AtGH9B5 (Arabidopsis thaliana Glycosyl Hydrolase 9B5); catalytic/ hydrolase, hydrolyzing O-glycosyl compounds | chr1:6918191-6920377 REVERSE
AT1G75680	23.2815	1.70754	6.49895e-44	1.47967e-42	3.76919	Symbols: AtGH9B7 | AtGH9B7 (Arabidopsis thaliana glycosyl hydrolase 9B7); catalytic/ hydrolase, hydrolyzing O-glycosyl compounds | chr1:28417052-28419529 REVERSE
AT1G05260	7.85292	0.582087	7.44609e-47	1.83251e-45	3.75392	Symbols: RCI3, RCI3A | RCI3 (RARE COLD INDUCIBLE GENE 3); peroxidase | chr1:1529767-1531439 FORWARD
AT4G17220	2.80388	0.20926	5.29441e-26	6.31143e-25	3.74405	Symbols: ATMAP70-5 | ATMAP70-5 (microtubule-associated proteins 70-5); microtubule binding | chr4:9656838-9659463 REVERSE
AT4G38070	0.218532	0.0163096	1.17689e-05	4.09117e-05	3.74405	bHLH family protein | chr4:17876535-17882569 FORWARD
AT1G35720	9.37163	0.703096	7.98568e-59	2.66799e-57	3.73651	Symbols: ANNAT1, OXY5, ATOXY5 | ANNAT1 (ANNEXIN ARABIDOPSIS 1); ATP binding / calcium ion binding / calcium-dependent phospholipid binding / copper ion binding / peroxidase/ protein homodimerization | chr1:13225197-13227195 FORWARD
AT5G15800	1.71299	0.128966	1.55716e-13	1.02446e-12	3.73145	Symbols: SEP1, AGL2 | SEP1 (SEPALLATA1); DNA binding / transcription factor | chr5:5151334-5154154 REVERSE
AT5G07140	1.54967	0.117852	6.25096e-19	5.50828e-18	3.71692	protein kinase family protein | chr5:2212826-2215530 FORWARD
AT2G38620	10.2838	0.788066	2.93748e-57	9.36081e-56	3.70592	Symbols: CDKB1;2 | CDKB1;2 (cyclin-dependent kinase B1;2); cyclin binding / kinase/ protein serine/threonine kinase | chr2:16152532-16154086 FORWARD
AT3G26740	145.71	11.1846	2.52253e-265	1.22316e-262	3.70352	Symbols: CCL | CCL (CCR-LIKE) | chr3:9827801-9828680 FORWARD
AT5G11670	1161.41	90.0955	0	0	3.68827	Symbols: ATNADP-ME2 | ATNADP-ME2 (NADP-malic enzyme 2); malate dehydrogenase (oxaloacetate-decarboxylating) (NADP+)/ malic enzyme/ oxidoreductase, acting on NADH or NADPH, NAD or NADP as acceptor | chr5:3754249-3758242 FORWARD
AT1G67320	13.3558	1.03807	1.13108e-95	8.97907e-94	3.68549	DNA primase, large subunit family | chr1:25205392-25208972 REVERSE
AT2G04780	34.39	2.68065	5.32598e-42	1.15263e-40	3.68133	Symbols: FLA7 | FLA7 (FASCICLIN-LIKE ARABINOOGALACTAN 7) | chr2:1676742-1678455 FORWARD
AT2G21550	1.9258	0.15026	2.68513e-15	1.95194e-14	3.67992	bifunctional dihydrofolate reductase-thymidylate synthase, putative / DHFR-TS, putative | chr2:9227209-9230189 FORWARD
AT1G68400	2.56599	0.200211	9.82805e-32	1.46085e-30	3.67992	leucine-rich repeat transmembrane protein kinase, putative | chr1:25646039-25648946 REVERSE
AT5G17430	0.811468	0.0633147	1.3292e-08	6.16368e-08	3.67992	Symbols: BBM | BBM (BABY BOOM); DNA binding / transcription factor | chr5:5742542-5745568 REVERSE
AT5G48600	11.1888	0.878102	7.42189e-42	1.59851e-40	3.67153	Symbols: ATSMC3, ATCAP-C, ATSMC4 | ATSMC3 (ARABIDOPSIS THALIANA STRUCTURAL MAINTENANCE OF CHROMOSOME 3); ATP binding / transporter | chr5:19701877-19709130 FORWARD
AT2G19900	2480.24	194.894	0	0	3.66972	Symbols: ATNADP-ME1 | ATNADP-ME1 (NADP-malic enzyme 1); malate dehydrogenase (oxaloacetate-decarboxylating) (NADP+)/ malic enzyme/ oxidoreductase, acting on NADH or NADPH, NAD or NADP as acceptor | chr2:8591899-8595478 REVERSE
AT5G03170	14.9238	1.18297	5.9007e-63	2.29641e-61	3.65713	Symbols: FLA11 | FLA11 | chr5:752750-753657 REVERSE
AT5G50120	1.84952	0.146981	9.50044e-13	5.96178e-12	3.65345	transducin family protein / WD-40 repeat family protein | chr5:20382615-20383874 REVERSE
AT1G04030	1.2624	0.100323	9.50044e-13	5.96178e-12	3.65345	unknown protein | chr1:1040518-1042892 FORWARD
AT3G01330	1.05257	0.084693	2.47967e-08	1.12116e-07	3.63553	Symbols: DEL3, E2L2, E2FF | DEL3 (DP-E2F-LIKE PROTEIN 3); DNA binding / transcription factor | chr3:124379-126835 REVERSE
AT2G16440	28.6024	2.36305	2.85062e-221	8.81777e-219	3.59742	Symbols: MCM4 | DNA replication licensing factor, putative | chr2:7126357-7130685 REVERSE
AT2G42600	1201.3	99.314	0	0	3.59646	Symbols: ATPPC2 | ATPPC2 (PHOSPHOENOLPYRUVATE CARBOXYLASE 2); catalytic/ phosphoenolpyruvate carboxylase | chr2:17734369-17738973 REVERSE
AT3G59680	1.34589	0.111788	4.62119e-08	2.04058e-07	3.58973	unknown protein | chr3:22044088-22046040 FORWARD
AT2G10940	85.0851	7.11438	1.28841e-267	6.42092e-265	3.5801	protease inhibitor/seed storage/lipid transfer protein (LTP) family protein | chr2:4310412-4312103 REVERSE
AT1G18090	1.88331	0.157697	7.80022e-19	6.83987e-18	3.57804	exonuclease, putative | chr1:6224501-6227822 FORWARD
AT5G08640	24.3275	2.05464	1.90561e-123	2.22003e-121	3.56563	Symbols: FLS | FLS (FLAVONOL SYNTHASE); flavonol synthase | chr5:2803958-2805447 FORWARD
AT5G03670	1.75746	0.148976	1.40674e-18	1.21513e-17	3.56034	unknown protein | chr5:947146-950171 FORWARD
AT1G47230	3.34322	0.286939	1.37967e-25	1.62419e-24	3.54242	Symbols: CYCA3;4 | cyclin, putative | chr1:17306577-17308848 FORWARD
AT4G28500	0.678543	0.0582376	7.19331e-05	0.00022689	3.54242	Symbols: ANAC073, SND2 | ANAC073 (ARABIDOPSIS NAC DOMAIN CONTAINING PROTEIN 73); transcription activator/ transcription factor | chr4:14082660-14084266 FORWARD
AT5G64110	0.617829	0.0530266	7.19331e-05	0.00022689	3.54242	peroxidase, putative | chr5:25654345-25656030 REVERSE
AT4G12620	3.11089	0.26984	4.11179e-39	7.93223e-38	3.52715	Symbols: ORC1B, ATORC1B, UNE13 | ORC1B (ORIGIN OF REPLICATION COMPLEX 1B); DNA binding / double-stranded methylated DNA binding / protein binding | chr4:7459646-7462253 REVERSE
AT1G44760	18.7632	1.64618	2.21169e-81	1.36357e-79	3.51071	universal stress protein (USP) family protein | chr1:16896686-16898612 REVERSE
AT1G15570	2.01361	0.176751	1.56308e-19	1.41561e-18	3.51	Symbols: CYCA2;3 | CYCA2;3 (CYCLIN A2;3); cyclin-dependent protein kinase regulator | chr1:5362009-5365549 FORWARD
AT5G57670	0.870248	0.0766062	2.28672e-09	1.12523e-08	3.50589	protein kinase family protein | chr5:23360400-23363757 REVERSE
AT5G62040	6.30359	0.554893	8.23685e-18	6.81315e-17	3.50589	brother of FT and TFL1 protein (BFT) | chr5:24922810-24923709 FORWARD
AT2G40435	5.37127	0.476898	1.32133e-24	1.49376e-23	3.49351	EXPRESSED IN: 20 plant structures; EXPRESSED DURING: 13 growth stages; BEST Arabidopsis thaliana protein match is: transcription regulator (TAIR:AT3G56220.1); Has 165 Blast hits to 165 proteins in 20 species: Archae - 0; Bacteria - 0; Metazoa - 0; Fungi - 0; Plants - 165; Viruses - 0; Other Eukaryotes - 0 (source: NCBI BLink). | chr2:16886824-16888638 FORWARD
AT1G10850	0.912509	0.0810188	5.56205e-13	3.53986e-12	3.49351	ATP binding / protein binding / protein kinase/ protein serine/threonine kinase | chr1:3611747-3614613 FORWARD
AT3G18730	0.587561	0.0521677	5.56205e-13	3.53986e-12	3.49351	Symbols: TSK, MGO3, BRU1 | TSK (TONSOKU); protein binding | chr3:6445852-6453159 REVERSE
AT2G47650	45.6098	4.05115	2.61752e-42	5.70608e-41	3.49294	Symbols: UXS4 | UXS4 (UDP-XYLOSE SYNTHASE 4); UDP-glucuronate decarboxylase/ catalytic | chr2:19538610-19541457 REVERSE
AT1G14430	1.04566	0.0934858	3.47339e-11	1.95287e-10	3.48353	glyoxal oxidase-related | chr1:4934120-4937021 FORWARD
AT2G45340	10.3485	0.929127	1.72292e-96	1.39238e-94	3.4774	leucine-rich repeat transmembrane protein kinase, putative | chr2:18691722-18694725 FORWARD
AT1G68560	20.7996	1.87223	2.41488e-41	5.0971e-40	3.47373	Symbols: ATXYL1, XYL1 | XYL1 (ALPHA-XYLOSIDASE 1); alpha-N-arabinofuranosidase/ hydrolase, hydrolyzing O-glycosyl compounds / xylan 1,4-beta-xylosidase | chr1:25734182-25738002 REVERSE
AT1G29630	1.95072	0.176237	4.085e-24	4.52961e-23	3.46842	DNA binding / catalytic/ nuclease | chr1:10349466-10353731 FORWARD
AT4G29240	3.48704	0.315035	3.27261e-28	4.22402e-27	3.46842	leucine-rich repeat family protein / extensin family protein | chr4:14418605-14420250 FORWARD
AT3G21550	0.976133	0.0881883	0.000130754	0.000396327	3.46842	unknown protein | chr3:7591483-7592322 REVERSE
AT1G08650	17.4378	1.58816	5.21935e-95	4.0537e-93	3.45679	Symbols: PPCK1 | PPCK1 (PHOSPHOENOLPYRUVATE CARBOXYLASE KINASE); kinase/ protein serine/threonine kinase | chr1:2752156-2753703 FORWARD
AT5G49170	2.2289	0.203511	6.31014e-11	3.47898e-10	3.45315	unknown protein | chr5:19938576-19939571 REVERSE
AT1G05250	1.16892	0.10846	7.6802e-09	3.62797e-08	3.42994	peroxidase, putative | chr1:1525601-1527234 REVERSE
AT1G67780	3.61731	0.336938	3.0761e-27	3.8432e-26	3.42436	FUNCTIONS IN: molecular_function unknown; INVOLVED IN: biological_process unknown; LOCATED IN: cellular_component unknown; EXPRESSED IN: shoot apex, flower, root, seed; EXPRESSED DURING: petal differentiation and expansion stage, E expanded cotyledon stage; CONTAINS InterPro DOMAIN/s: DDT superfamily (InterPro:IPR018501), DDT subgroup (InterPro:IPR018500), Cell division cycle-associated protein (…
AT5G55180	4.41515	0.41591	5.34583e-33	8.29667e-32	3.40812	glycosyl hydrolase family 17 protein | chr5:22388782-22390714 FORWARD
AT1G53310	1081.51	102.898	0	0	3.39376	Symbols: ATPPC1 | ATPPC1 (PHOSPHOENOLPYRUVATE CARBOXYLASE 1); catalytic/ phosphoenolpyruvate carboxylase | chr1:19884027-19888276 REVERSE
AT2G33350	1.56432	0.149179	9.58103e-14	6.36642e-13	3.39042	FUNCTIONS IN: molecular_function unknown; INVOLVED IN: biological_process unknown; LOCATED IN: cellular_component unknown; EXPRESSED IN: 7 plant structures; EXPRESSED DURING: L mature pollen stage, M germinated pollen stage, 4 anthesis; CONTAINS InterPro DOMAIN/s: CCT domain (InterPro:IPR010402); BEST Arabidopsis thaliana protein match is: zinc finger CONSTANS-related (TAIR:AT1G04500.1); Has 7691…
AT2G19780	3.39474	0.323735	6.35162e-31	9.16769e-30	3.39042	leucine-rich repeat family protein / extensin family protein | chr2:8522678-8525093 REVERSE
AT1G09390	4.3445	0.414307	6.52219e-28	8.35222e-27	3.39042	GDSL-motif lipase/hydrolase family protein | chr1:3031203-3033582 FORWARD
AT4G27240	2.12498	0.202645	9.10643e-18	7.51857e-17	3.39042	zinc finger (C2H2 type) family protein | chr4:13639963-13641792 FORWARD
AT3G10310	0.80386	0.076659	5.84996e-12	3.47645e-11	3.39042	ATP binding / microtubule motor | chr3:3190208-3195005 FORWARD
AT3G50410	0.766828	0.0731275	0.000236861	0.000691317	3.39042	Symbols: OBP1 | OBP1 (OBF BINDING PROTEIN 1); DNA binding / protein binding / transcription factor | chr3:18709748-18710760 FORWARD
AT1G79840	4.91926	0.473384	3.5885e-61	1.29021e-59	3.37736	Symbols: GL2 | GL2 (GLABRA 2); DNA binding / transcription factor | chr1:30037415-30041091 FORWARD
AT2G28660	27.8094	2.68298	1.39021e-108	1.33378e-106	3.37366	copper-binding family protein | chr2:12295327-12297117 FORWARD
AT4G11290	5.08131	0.491397	4.57756e-29	6.13796e-28	3.37024	peroxidase, putative | chr4:6869953-6871661 FORWARD
AT3G45930	126.543	12.2803	5.84557e-40	1.17573e-38	3.3652	histone H4 | chr3:16883316-16883876 FORWARD
AT4G15620	2.85191	0.2771	1.0513e-11	6.13578e-11	3.36345	integral membrane family protein | chr4:8913838-8915663 FORWARD
AT2G39300	0.587719	0.0576484	2.56693e-08	1.15974e-07	3.34977	unknown protein | chr2:16410109-16412869 REVERSE
AT1G12600	8.80653	0.868782	6.12257e-49	1.62253e-47	3.34151	FUNCTIONS IN: molecular_function unknown; INVOLVED IN: biological_process unknown; LOCATED IN: cellular_component unknown; EXPRESSED IN: leaf whorl, petal, male gametophyte, flower, pollen tube; EXPRESSED DURING: L mature pollen stage, 4 anthesis, petal differentiation and expansion stage; CONTAINS InterPro DOMAIN/s: UAA transporter (InterPro:IPR013657); BEST Arabidopsis thaliana protein match is…
AT1G16070	1.67594	0.165971	1.88756e-11	1.08402e-10	3.33597	Symbols: AtTLP8 | AtTLP8 (TUBBY LIKE PROTEIN 8); transcription factor | chr1:5511874-5513896 REVERSE
AT1G66040	0.600342	0.0594528	1.01978e-06	3.99647e-06	3.33597	Symbols: VIM4, ORTH4 | VIM4 (VARIANT IN METHYLATION 4); protein binding / zinc ion binding | chr1:24583820-24586681 REVERSE
AT5G48310	3.03162	0.300625	1.79701e-47	4.52811e-46	3.33405	unknown protein | chr5:19574859-19580362 REVERSE
AT2G15220	7.88807	0.786207	1.19419e-30	1.7099e-29	3.32669	secretory protein, putative | chr2:6608659-6609506 FORWARD
AT2G41800	1.43851	0.143562	6.80665e-10	3.5031e-09	3.32483	FUNCTIONS IN: molecular_function unknown; INVOLVED IN: biological_process unknown; LOCATED IN: cell wall, plant-type cell wall; EXPRESSED IN: 7 plant structures; EXPRESSED DURING: 4 anthesis, C globular stage, petal differentiation and expansion stage; CONTAINS InterPro DOMAIN/s: Protein of unknown function DUF642 (InterPro:IPR006946), Galactose-binding like (InterPro:IPR008979); BEST Arabidopsis…
AT5G58520	1.226	0.122762	5.44946e-13	3.47067e-12	3.32003	protein kinase family protein | chr5:23655234-23658162 FORWARD
AT1G01300	11.7244	1.17907	1.56239e-83	1.0083e-81	3.31379	aspartyl protease family protein | chr1:116943-118764 FORWARD
AT5G52910	1.23197	0.124397	6.13458e-21	5.92041e-20	3.30795	Symbols: ATIM | ATIM (TIMELESS) | chr5:21457627-21463159 REVERSE
AT2G20590	1.4831	0.149754	3.38577e-11	1.9066e-10	3.30795	reticulon family protein | chr2:8867117-8869228 REVERSE
AT5G21105	2.44785	0.24814	5.48746e-26	6.53722e-25	3.30229	L-ascorbate oxidase/ copper ion binding / oxidoreductase | chr5:7172687-7177841 FORWARD
AT4G08150	4.40554	0.447234	4.11877e-36	7.23042e-35	3.30022	Symbols: KNAT1, BP, BP1 | KNAT1 (KNOTTED-LIKE FROM ARABIDOPSIS THALIANA); transcription factor | chr4:5147700-5150966 REVERSE
AT5G13930	142.375	14.4579	6.42277669502282e-311	4.80129e-308	3.29977	Symbols: CHS, TT4, ATCHS | TT4 (TRANSPARENT TESTA 4); naringenin-chalcone synthase | chr5:4488688-4490264 FORWARD
AT1G21880	13.8733	1.41191	1.97223e-84	1.29138e-82	3.29659	Symbols: LYM1 | LYM1 (LYSM DOMAIN GPI-ANCHORED PROTEIN 1 PRECURSOR) | chr1:7680481-7682641 FORWARD
AT1G21090	1.9392	0.197467	9.7121e-13	6.08822e-12	3.29578	hydroxyproline-rich glycoprotein family protein | chr1:7384629-7386558 FORWARD
AT1G21440	317.118	32.4129	0	0	3.29038	mutase family protein | chr1:7502159-7504175 REVERSE
AT5G10430	26.8755	2.74714	7.91617e-82	4.93139e-80	3.29029	Symbols: AGP4, ATAGP4 | AGP4 (ARABINOGALACTAN PROTEIN 4) | chr5:3277532-3278313 REVERSE
AT5G41880	7.13928	0.731636	5.82809e-50	1.58908e-48	3.28658	Symbols: POLA3, POLA4 | POLA3; DNA primase | chr5:16761071-16764079 FORWARD
AT1G64960	0.572808	0.0589951	6.06699e-11	3.35123e-10	3.27938	binding | chr1:24129918-24134204 FORWARD
AT4G39410	3.67751	0.380278	1.66873e-17	1.35962e-16	3.2736	Symbols: WRKY13, ATWRKY13 | WRKY13; transcription factor | chr4:18332878-18334789 REVERSE
AT5G07180	1.51468	0.156898	7.69544e-24	8.43911e-23	3.27112	Symbols: ERL2 | ERL2 (ERECTA-LIKE 2); kinase | chr5:2227571-2233417 REVERSE
AT1G61660	23.0126	2.39337	5.76249e-53	1.66214e-51	3.26531	basic helix-loop-helix (bHLH) family protein | chr1:22753715-22756295 REVERSE
AT5G43935	6.4097	0.671911	3.32346e-26	3.97774e-25	3.25391	Symbols: FLS6 | FLS6 (FLAVONOL SYNTHASE 6); flavonol synthase/ oxidoreductase | chr5:17682179-17683446 FORWARD
AT3G14940	807.984	85.2883	0	0	3.24391	Symbols: ATPPC3 | ATPPC3 (PHOSPHOENOLPYRUVATE CARBOXYLASE 3); phosphoenolpyruvate carboxylase | chr3:5025238-5029710 FORWARD
AT1G20930	12.1219	1.28142	4.05576e-60	1.42675e-58	3.2418	Symbols: CDKB2;2 | CDKB2;2 (CYCLIN-DEPENDENT KINASE B2;2); cyclin-dependent protein kinase/ kinase | chr1:7292568-7294746 REVERSE
AT3G44820	7.47766	0.796991	4.04982e-76	2.25645e-74	3.22995	protein binding / signal transducer | chr3:16361370-16364610 REVERSE
AT2G28790	56.4637	6.02532	1.09654e-26	1.34195e-25	3.22822	osmotin-like protein, putative | chr2:12354430-12355431 REVERSE
AT3G61640	2.95079	0.316573	7.20738e-09	3.40911e-08	3.22049	Symbols: AGP20, AtAGP20 | AGP20 | chr3:22810041-22810747 REVERSE
AT1G02400	0.773509	0.0829853	6.40471e-06	2.2986e-05	3.22049	Symbols: ATGA2OX4, ATGA2OX6, DTA1, GA2OX6 | GA2OX6 (GIBBERELLIN 2-OXIDASE 6); gibberellin 2-beta-dioxygenase | chr1:486801-489577 FORWARD
AT1G77630	1.4351	0.153963	9.71138e-12	5.69199e-11	3.22049	peptidoglycan-binding LysM domain-containing protein | chr1:29173457-29175530 FORWARD
AT4G28380	1.1743	0.125983	1.55183e-07	6.53861e-07	3.22049	leucine-rich repeat family protein | chr4:14039756-14040931 REVERSE
AT1G09200	192.244	20.6858	5.56738e-238	2.03846e-235	3.21623	histone H3 | chr1:2971593-2972199 REVERSE
AT5G39180	10.2034	1.10064	1.04501e-34	1.74243e-33	3.21263	germin-like protein, putative | chr5:15683464-15684353 REVERSE
AT1G79750	814.705	87.9604	0	0	3.21135	Symbols: ATNADP-ME4 | ATNADP-ME4 (NADP-malic enzyme 4); malate dehydrogenase (oxaloacetate-decarboxylating) (NADP+)/ malic enzyme/ oxidoreductase, acting on NADH or NADPH, NAD or NADP as acceptor | chr1:30007326-30011393 REVERSE
AT5G57390	2.63018	0.284916	1.84006e-20	1.74393e-19	3.20655	Symbols: AIL5, CHO1 | AIL5 (AINTEGUMENTA-LIKE 5); DNA binding / transcription factor | chr5:23253459-23256450 REVERSE
AT1G75060	7.37347	0.803102	1.05762e-36	1.89938e-35	3.19869	unknown protein | chr1:28181275-28183503 REVERSE
AT3G46320	82.5617	9.00951	2.99244e-34	4.89848e-33	3.19595	histone H4 | chr3:17019911-17020428 REVERSE
AT2G26330	28.8063	3.14559	3.70296e-210	1.0891e-207	3.19498	Symbols: ER, QRP1 | ER (ERECTA); transmembrane receptor protein kinase | chr2:11208183-11213971 REVERSE
AT5G66390	55.536	6.10234	1.26112e-36	2.25131e-35	3.18599	peroxidase 72 (PER72) (P72) (PRXR8) | chr5:26515916-26517391 REVERSE
AT3G51240	73.7476	8.10537	5.60722e-230	1.8981e-227	3.18565	Symbols: F3H, TT6, F3'H | F3H (FLAVANONE 3-HYDROXYLASE); naringenin 3-dioxygenase | chr3:19025264-19026939 FORWARD
AT1G54385	1.67136	0.183908	2.87273e-16	2.20821e-15	3.18397	binding | chr1:20301126-20303885 REVERSE
AT1G33800	1.91644	0.213218	3.05271e-11	1.72717e-10	3.16802	unknown protein | chr1:12261419-12262717 FORWARD
AT5G67270	15.2152	1.69823	5.52236e-73	2.84703e-71	3.16341	Symbols: ATEB1C, EB1C, ATEB1H1 | ATEB1C (microtubule end binding protein 1); microtubule binding | chr5:26840070-26842081 REVERSE
AT3G27330	0.691448	0.0774067	6.18542e-10	3.19254e-09	3.15909	zinc finger (C3HC4-type RING finger) family protein | chr3:10116950-10120645 REVERSE
AT1G53830	20.4478	2.30068	1.10482e-51	3.12643e-50	3.15181	Symbols: ATPME2 | ATPME2; pectinesterase | chr1:20098522-20100889 FORWARD
AT4G18590	10.0454	1.13443	1.54663e-28	2.02837e-27	3.14649	FUNCTIONS IN: molecular_function unknown; INVOLVED IN: biological_process unknown; LOCATED IN: cellular_component unknown; EXPRESSED IN: 23 plant structures; EXPRESSED DURING: 13 growth stages; CONTAINS InterPro DOMAIN/s: Replication factor A protein 3 (InterPro:IPR013970), Nucleic acid-binding, OB-fold-like (InterPro:IPR016027); BEST Arabidopsis thaliana protein match is: unknown protein (TAIR:A…
AT3G62630	1.13175	0.127809	2.32575e-08	1.05369e-07	3.14649	FUNCTIONS IN: molecular_function unknown; INVOLVED IN: biological_process unknown; LOCATED IN: cellular_component unknown; EXPRESSED IN: 22 plant structures; EXPRESSED DURING: 14 growth stages; CONTAINS InterPro DOMAIN/s: Protein of unknown function DUF1645 (InterPro:IPR012442); BEST Arabidopsis thaliana protein match is: calmodulin-binding protein (TAIR:AT2G15760.1); Has 207 Blast hits to 197 pr…
AT1G52750	2.88335	0.325618	1.54663e-28	2.02837e-27	3.14649	hydrolase, alpha/beta fold family protein | chr1:19646465-19649261 REVERSE
AT5G07800	2.07714	0.234573	8.93275e-16	6.69714e-15	3.14649	flavin-containing monooxygenase family protein / FMO family protein | chr5:2486576-2489296 REVERSE
AT1G76540	13.8368	1.5779	3.51415e-70	1.68126e-68	3.13244	Symbols: CDKB2;1 | CDKB2;1 (cyclin-dependent kinase B2;1); cyclin-dependent protein kinase/ kinase/ protein binding | chr1:28720328-28722521 REVERSE
AT3G05470	5.96535	0.683584	1.40195e-61	5.14363e-60	3.12542	formin homology 2 domain-containing protein / FH2 domain-containing protein | chr3:1579667-1582547 REVERSE
AT4G24790	1.05414	0.121367	1.53492e-16	1.19058e-15	3.11861	ATP binding / DNA binding / DNA-directed DNA polymerase | chr4:12777558-12781688 FORWARD
AT1G11125	1.71878	0.199349	4.16789e-08	1.84998e-07	3.10802	unknown protein; BEST Arabidopsis thaliana protein match is: unknown protein (TAIR:AT1G61170.1).
AT4G23440	1.35301	0.157253	8.76456e-19	7.65927e-18	3.10501	nucleoside-triphosphatase/ nucleotide binding / transmembrane receptor | chr4:12237765-12240826 FORWARD
AT5G62550	0.526577	0.0616291	2.1575e-05	7.28e-05	3.09496	unknown protein | chr5:25105576-25107951 REVERSE
AT1G65450	11.3954	1.33369	7.14476e-68	3.19661e-66	3.09496	transferase family protein | chr1:24317864-24319064 FORWARD
AT4G31990	748.917	87.9678	0	0	3.08976	Symbols: ASP5, AAT3, ATAAT1 | ASP5 (ASPARTATE AMINOTRANSFERASE 5); L-aspartate:2-oxoglutarate aminotransferase | chr4:15470761-15473853 REVERSE
AT3G23290	3.73706	0.439372	8.57156e-15	6.04966e-14	3.08839	Symbols: LSH4 | LSH4 (LIGHT SENSITIVE HYPOCOTYLS 4) | chr3:8326825-8328132 FORWARD
AT5G63590	4.35685	0.515775	2.07384e-22	2.13341e-21	3.07847	Symbols: FLS3 | FLS3 (FLAVONOL SYNTHASE 3); flavonol synthase | chr5:25456993-25458470 REVERSE
AT5G54840	3.542	0.41931	4.5951e-17	3.65267e-16	3.07847	Symbols: ATSGP1, SGP1 | SGP1; GTP binding | chr5:22276513-22278423 REVERSE
AT4G04630	1.11344	0.131812	9.23868e-07	3.63649e-06	3.07847	unknown protein | chr4:2331677-2332800 REVERSE
AT4G37750	7.81538	0.93115	3.99511e-63	1.56158e-61	3.06923	Symbols: ANT, DRG, CKC, CKC1 | ANT (AINTEGUMENTA); DNA binding / transcription factor | chr4:17739514-17742401 FORWARD
AT5G44270	1.67053	0.199135	7.4563e-08	3.23359e-07	3.06849	FUNCTIONS IN: molecular_function unknown; INVOLVED IN: biological_process unknown; LOCATED IN: cellular_component unknown; EXPRESSED IN: sperm cell, embryo, male gametophyte, flower; EXPRESSED DURING: L mature pollen stage, 4 anthesis, C globular stage; CONTAINS InterPro DOMAIN/s: Targeting for Xklp2 (InterPro:IPR009675); BEST Arabidopsis thaliana protein match is: targeting protein-related (TAIR…
AT1G06520	3.2664	0.389885	1.22314e-27	1.54647e-26	3.06658	Symbols: ATGPAT1, GPAT1 | GPAT1 (GLYCEROL-3-PHOSPHATE ACYLTRANSFERASE 1); 1-acylglycerol-3-phosphate O-acyltransferase/ acyltransferase | chr1:1993978-1996112 REVERSE
AT3G17360	0.814756	0.0974411	3.84634e-23	4.08327e-22	3.06377	Symbols: POK1 | POK1 (PHRAGMOPLAST ORIENTING KINESIN 1); ATP binding / microtubule motor | chr3:5936108-5946466 FORWARD
AT5G38690	0.834389	0.0999256	3.48193e-09	1.68927e-08	3.06179	FUNCTIONS IN: molecular_function unknown; INVOLVED IN: biological_process unknown; LOCATED IN: cellular_component unknown; EXPRESSED IN: 21 plant structures; EXPRESSED DURING: 13 growth stages; CONTAINS InterPro DOMAIN/s: DDT superfamily (InterPro:IPR018501), DDT subgroup (InterPro:IPR018500), Cell division cycle-associated protein (InterPro:IPR018866); BEST Arabidopsis thaliana protein match is:…
AT4G12730	33.2475	3.99149	5.20001e-33	8.08435e-32	3.05825	Symbols: FLA2 | FLA2 (FASCICLIN-LIKE ARABINOGALACTAN 2) | chr4:7491383-7492876 REVERSE
AT5G10240	269.965	32.5506	0	0	3.05202	Symbols: ASN3 | ASN3 (ASPARAGINE SYNTHETASE 3); asparagine synthase (glutamine-hydrolyzing) | chr5:3212689-3216466 REVERSE
AT4G24610	9.26493	1.11838	4.09576e-48	1.05275e-46	3.05038	unknown protein | chr4:12700597-12707899 REVERSE
AT4G26830	16.644	2.01987	6.96782e-87	4.75322e-85	3.04267	catalytic/ cation binding / hydrolase, hydrolyzing O-glycosyl compounds | chr4:13494572-13496487 REVERSE
AT2G40320	9.84717	1.20077	1.7932e-59	6.17503e-58	3.03575	unknown protein | chr2:16840147-16842282 FORWARD
AT2G18150	16.4467	2.01654	2.23425e-73	1.17896e-71	3.02785	peroxidase, putative | chr2:7892133-7893653 REVERSE
AT5G34940	5.4925	0.673438	5.93351e-40	1.19075e-38	3.02785	Symbols: AtGUS3 | AtGUS3 (Arabidopsis thaliana glucuronidase 3); beta-glucuronidase | chr5:13235829-13238839 REVERSE
AT5G48500	2.47867	0.30391	4.54689e-11	2.53498e-10	3.02785	unknown protein | chr5:19652991-19654244 FORWARD
AT2G44560	0.726609	0.0890898	1.66774e-06	6.38108e-06	3.02785	Symbols: AtGH9B11 | AtGH9B11 (Arabidopsis thaliana glycosyl hydrolase 9B11); catalytic/ hydrolase, hydrolyzing O-glycosyl compounds | chr2:18391780-18393707 REVERSE
AT1G12790	0.773262	0.0948099	3.94505e-05	0.000128827	3.02785	INVOLVED IN: biological_process unknown; LOCATED IN: cellular_component unknown; EXPRESSED IN: 23 plant structures; EXPRESSED DURING: 13 growth stages; CONTAINS InterPro DOMAIN/s: RuvA domain 2-like (InterPro:IPR010994); Has 10 Blast hits to 10 proteins in 3 species: Archae - 0; Bacteria - 0; Metazoa - 0; Fungi - 0; Plants - 10; Viruses - 0; Other Eukaryotes - 0 (source: NCBI BLink). | chr1:43591…
AT3G53350	0.591942	0.0725782	3.94505e-05	0.000128827	3.02785	myosin heavy chain-related | chr3:19780053-19782671 REVERSE
AT1G62870	6.02825	0.741051	1.56455e-61	5.72849e-60	3.02409	unknown protein | chr1:23284012-23286760 REVERSE
AT2G40480	2.88354	0.356548	3.3169e-22	3.38501e-21	3.01567	unknown protein | chr2:16910364-16912592 FORWARD
AT3G05740	1.88543	0.233742	2.35901e-17	1.91074e-16	3.0119	Symbols: RECQI1 | RECQI1 (Arabidopsis RecQ helicase l1); ATP binding / ATP-dependent helicase/ helicase/ nucleic acid binding | chr3:1698112-1701399 FORWARD
AT1G07820	324.854	40.6103	7.35491e-282	4.25659e-279	2.99987	histone H4 | chr1:2421218-2421943 REVERSE
AT1G03780	4.19826	0.52517	1.60693e-42	3.51156e-41	2.99893	Symbols: TPX2 | targeting protein-related | chr1:947644-951810 REVERSE
AT1G41830	68.698	8.59708	4.42275e-236	1.58697e-233	2.99835	Symbols: SKS6 | SKS6 (SKU5-SIMILAR 6); pectinesterase | chr1:15603617-15607966 REVERSE
AT2G34060	1.47694	0.185505	1.93347e-08	8.81984e-08	2.99308	peroxidase, putative | chr2:14384896-14386669 FORWARD
AT2G21790	62.1774	7.8141	8.9323e-260	4.00636e-257	2.99224	Symbols: R1, RNR1, CLS8, ATRNR1 | RNR1 (RIBONUCLEOTIDE REDUCTASE 1); ATP binding / protein binding / ribonucleoside-diphosphate reductase | chr2:9293270-9297842 FORWARD
AT1G02730	11.9814	1.50886	1.29841e-31	1.92201e-30	2.98927	Symbols: ATCSLD5, CSLD5 | ATCSLD5; 1,4-beta-D-xylan synthase/ cellulose synthase | chr1:594573-598657 REVERSE
AT2G40160	0.902943	0.113966	2.37305e-07	9.8076e-07	2.98603	INVOLVED IN: biological_process unknown; LOCATED IN: endomembrane system; EXPRESSED IN: stem, leaf whorl, hypocotyl, root, leaf; EXPRESSED DURING: LP.02 two leaves visible; CONTAINS InterPro DOMAIN/s: Protein of unknown function DUF231, plant (InterPro:IPR004253); BEST Arabidopsis thaliana protein match is: ESK1 (ESKIMO 1) (TAIR:AT3G55990.1); Has 710 Blast hits to 697 proteins in 16 species: Arch…
AT1G12380	7.62096	0.967583	8.04673e-76	4.46955e-74	2.97751	unknown protein | chr1:4214262-4217132 REVERSE
AT3G05260	3.07439	0.390914	1.25923e-15	9.35866e-15	2.97538	short-chain dehydrogenase/reductase (SDR) family protein | chr3:1497483-1499004 REVERSE
AT4G14630	9.89487	1.26126	2.2577e-35	3.85765e-34	2.97181	Symbols: GLP9 | GLP9 (GERMIN-LIKE PROTEIN 9); manganese ion binding / nutrient reservoir | chr4:8392841-8393813 FORWARD
AT2G38080	7.90078	1.00799	1.29145e-58	4.27488e-57	2.97051	Symbols: IRX12, LAC4 | IRX12 (IRREGULAR XYLEM 12); laccase | chr2:15934460-15937616 FORWARD
AT1G63100	4.2566	0.543315	2.92806e-34	4.81066e-33	2.96984	scarecrow transcription factor family protein | chr1:23399391-23401367 REVERSE
AT5G56590	5.65742	0.722322	3.02192e-41	6.33368e-40	2.96943	glycosyl hydrolase family 17 protein | chr5:22907319-22909559 FORWARD
AT5G65010	215.985	27.6318	0	0	2.96653	Symbols: ASN2 | ASN2 (ASPARAGINE SYNTHETASE 2); asparagine synthase (glutamine-hydrolyzing) | chr5:25969190-25972575 FORWARD
AT1G19330	7.62377	0.97705	8.31729e-38	1.53836e-36	2.964	unknown protein | chr1:6680563-6683529 REVERSE
AT5G07830	10.7557	1.38375	3.37164e-73	1.75845e-71	2.95844	Symbols: AtGUS2 | AtGUS2 (Arabidopsis thaliana glucuronidase 2); beta-glucuronidase | chr5:2503323-2506688 FORWARD
AT1G28050	0.509208	0.0655559	0.000299311	0.000859602	2.95746	zinc finger (B-box type) family protein | chr1:9775528-9777810 REVERSE
AT5G59690	121.447	15.6415	5.55531e-33	8.61432e-32	2.95688	histone H4 | chr5:24051552-24052143 FORWARD
AT1G07660	559.575	72.2185	0	0	2.95389	histone H4 | chr1:2368837-2369734 FORWARD
AT2G29570	73.4365	9.48044	3.91428e-181	8.56416e-179	2.95347	Symbols: PCNA2, ATPCNA2 | PCNA2 (PROLIFERATING CELL NUCLEAR ANTIGEN 2); DNA binding / DNA polymerase processivity factor | chr2:12649906-12651703 REVERSE
AT5G23870	13.7637	1.78842	2.41427e-74	1.29684e-72	2.94411	pectinacetylesterase family protein | chr5:8046018-8050175 REVERSE
AT2G46570	2.32181	0.303244	3.50894e-17	2.81295e-16	2.9367	Symbols: LAC6 | LAC6 (laccase 6); laccase | chr2:19126872-19129069 FORWARD
AT3G53380	1.6859	0.22019	3.50894e-17	2.81295e-16	2.9367	lectin protein kinase family protein | chr3:19789062-19791416 REVERSE
AT1G77060	1154.61	150.813	0	0	2.93658	mutase family protein | chr1:28951685-28953509 REVERSE
AT5G59870	123.047	16.0847	4.18731e-190	1.0291e-187	2.93545	Symbols: HTA6 | HTA6; DNA binding | chr5:24115381-24116220 REVERSE
AT4G16750	6.04073	0.79087	1.48196e-21	1.46248e-20	2.93321	DRE-binding transcription factor, putative | chr4:9420917-9421759 REVERSE
AT4G38420	28.6876	3.7716	6.21918e-23	6.55572e-22	2.92718	Symbols: sks9 | sks9 (SKU5 Similar 9); copper ion binding / oxidoreductase | chr4:17982774-17985372 FORWARD
AT1G08880	189.41	25.0559	2.24701e-227	7.32976e-225	2.9183	Symbols: HTA5, H2AXA, G-H2AX, GAMMA-H2AX | H2AXA; DNA binding | chr1:2846949-2847800 REVERSE
AT4G22010	58.868	7.80753	1.46525e-209	4.24e-207	2.91454	Symbols: sks4 | sks4 (SKU5 Similar 4); copper ion binding / oxidoreductase | chr4:11663324-11666715 FORWARD
AT5G01360	2.82461	0.37489	1.01216e-17	8.34136e-17	2.91351	EXPRESSED IN: 13 plant structures; EXPRESSED DURING: 4 anthesis, petal differentiation and expansion stage; CONTAINS InterPro DOMAIN/s: Protein of unknown function DUF231, plant (InterPro:IPR004253); BEST Arabidopsis thaliana protein match is: ESK1 (ESKIMO 1) (TAIR:AT3G55990.1); Has 710 Blast hits to 702 proteins in 19 species: Archae - 0; Bacteria - 0; Metazoa - 3; Fungi - 2; Plants - 705; Virus…
AT2G28315	12.8844	1.72786	6.47076e-55	1.97772e-53	2.89856	LOCATED IN: membrane; CONTAINS InterPro DOMAIN/s: Protein of unknown function DUF250 (InterPro:IPR004853); BEST Arabidopsis thaliana protein match is: transporter-related (TAIR:AT1G06890.2); Has 1852 Blast hits to 1847 proteins in 207 species: Archae - 0; Bacteria - 58; Metazoa - 582; Fungi - 250; Plants - 685; Viruses - 0; Other Eukaryotes - 277 (source: NCBI BLink). | chr2:12088877-12090701 FOR…
AT5G05390	1.29619	0.174507	7.33098e-10	3.76431e-09	2.89292	Symbols: LAC12 | LAC12 (laccase 12); laccase | chr5:1594753-1597042 FORWARD
AT5G51560	12.9861	1.75497	2.07381e-95	1.63185e-93	2.88745	leucine-rich repeat transmembrane protein kinase, putative | chr5:20945685-20948854 FORWARD
AT3G52500	1.30289	0.176563	1.09629e-10	5.94575e-10	2.88346	aspartyl protease family protein | chr3:19465499-19467386 REVERSE
AT5G01190	8.53154	1.15938	2.65006e-55	8.1552e-54	2.87945	Symbols: LAC10 | LAC10 (laccase 10); laccase | chr5:72392-74756 FORWARD
AT1G07370	57.8071	7.87758	1.68945e-22	1.74398e-21	2.87542	Symbols: PCNA1 | PCNA1 (PROLIFERATING CELLULAR NUCLEAR ANTIGEN); DNA binding / DNA polymerase processivity factor/ protein binding | chr1:2263140-2264551 FORWARD
AT3G53190	24.938	3.40176	1.65933e-29	2.26905e-28	2.87399	pectate lyase family protein | chr3:19713928-19717595 FORWARD
AT3G06740	7.27283	0.992118	2.30281e-26	2.78027e-25	2.87393	zinc finger (GATA type) family protein | chr3:2126414-2127467 FORWARD
AT1G76160	227.898	31.1549	0	0	2.87086	Symbols: sks5 | sks5 (SKU5 Similar 5); copper ion binding / oxidoreductase | chr1:28577942-28581133 REVERSE
AT4G29360	2.47039	0.337742	2.10024e-20	1.98736e-19	2.87075	glycosyl hydrolase family 17 protein | chr4:14451421-14453915 REVERSE
AT1G04110	3.70751	0.509128	1.07098e-33	1.71252e-32	2.86435	Symbols: SDD1 | SDD1 (STOMATAL DENSITY AND DISTRIBUTION); serine-type endopeptidase | chr1:1061457-1063784 REVERSE
AT4G18205	0.753411	0.103461	9.67197e-06	3.39845e-05	2.86435	FUNCTIONS IN: molecular_function unknown; INVOLVED IN: biological_process unknown; LOCATED IN: cellular_component unknown; CONTAINS InterPro DOMAIN/s: Protein of unknown function DUF250 (InterPro:IPR004853); BEST Arabidopsis thaliana protein match is: PUP7 (PURINE PERMEASE 7); purine transmembrane transporter (TAIR:AT4G18197.1); Has 282 Blast hits to 276 proteins in 29 species: Archae - 0; Bacter…
AT4G22730	2.68323	0.369062	4.38034e-27	5.4386e-26	2.86204	leucine-rich repeat transmembrane protein kinase, putative | chr4:11941131-11943885 FORWARD
AT1G15490	2.72151	0.375396	1.62338e-28	2.12436e-27	2.85792	hydrolase, alpha/beta fold family protein | chr1:5320615-5323895 REVERSE
AT3G13400	3.25143	0.44884	3.43566e-25	3.98981e-24	2.8568	Symbols: sks13 | sks13 (SKU5 Similar 13); copper ion binding / oxidoreductase | chr3:4355138-4357428 FORWARD
AT5G02440	1.71076	0.236823	1.3262e-06	5.12897e-06	2.85276	unknown protein | chr5:531028-532938 FORWARD
AT2G44060	21.4364	2.9704	1.3093e-82	8.32986e-81	2.85133	late embryogenesis abundant family protein / LEA family protein | chr2:18226317-18228151 FORWARD
AT3G50840	4.62884	0.641895	1.13668e-37	2.09375e-36	2.85024	phototropic-responsive NPH3 family protein | chr3:18896175-18898621 REVERSE
AT5G27670	38.1297	5.298	1.13605e-91	8.45722e-90	2.8474	Symbols: HTA7 | HTA7 (HISTONE H2A 7); DNA binding | chr5:9792561-9793456 REVERSE
AT4G21270	4.86236	0.676038	3.42675e-50	9.40051e-49	2.84648	Symbols: ATK1, KATA, KATAP | ATK1 (ARABIDOPSIS THALIANA KINESIN 1); microtubule motor/ minus-end-directed microtubule motor | chr4:11329363-11334135 REVERSE
AT2G32590	3.96019	0.551177	1.88222e-31	2.77477e-30	2.84498	INVOLVED IN: mitosis, mitotic cell cycle; LOCATED IN: nucleus, chloroplast; EXPRESSED IN: 17 plant structures; EXPRESSED DURING: 9 growth stages; CONTAINS InterPro DOMAIN/s: Barren (InterPro:IPR008418); Has 340 Blast hits to 330 proteins in 142 species: Archae - 0; Bacteria - 0; Metazoa - 135; Fungi - 102; Plants - 21; Viruses - 1; Other Eukaryotes - 81 (source: NCBI BLink). | chr2:13829420-13833…
AT3G21770	2.58165	0.359312	5.79591e-14	3.90772e-13	2.84498	peroxidase 30 (PER30) (P30) (PRXR9) | chr3:7673276-7674839 FORWARD
AT2G14660	3.56596	0.499684	2.20637e-09	1.08808e-08	2.8352	unknown protein | chr2:6272491-6273083 FORWARD
AT4G31890	5.18033	0.725901	1.92142e-39	3.76745e-38	2.8352	armadillo/beta-catenin repeat family protein | chr4:15426292-15429107 REVERSE
AT5G28490	3.91833	0.552822	1.71749e-13	1.12664e-12	2.82535	Symbols: LSH1 | LSH1 (LIGHT-DEPENDENT SHORT HYPOCOTYLS 1) | chr5:10454393-10455196 REVERSE
AT2G03710	2.73543	0.386687	2.5758e-15	1.87703e-14	2.82253	Symbols: SEP4, AGL3 | SEP4 (SEPALLATA 4); DNA binding / transcription factor | chr2:1129268-1131838 FORWARD
AT2G22610	3.31086	0.46816	2.13679e-41	4.53682e-40	2.82213	kinesin motor protein-related | chr2:9599550-9604775 FORWARD
AT3G05890	222.969	31.5743	3.47761e-169	6.63742e-167	2.82002	Symbols: RCI2B | RCI2B (RARE-COLD-INDUCIBLE 2B) | chr3:1757631-1758492 REVERSE
AT4G23010	2.94532	0.417651	3.01351e-20	2.83065e-19	2.81805	Symbols: ATUTR2, UTR2 | UDP-galactose transporter-related | chr4:12060131-12062757 REVERSE
AT3G23930	5.25727	0.74549	3.01351e-20	2.83065e-19	2.81805	unknown protein | chr3:8646892-8647908 FORWARD
AT2G47240	14.0206	2.00045	4.52911e-42	9.82549e-41	2.80915	Symbols: CER8, LACS1 | long-chain-fatty-acid--CoA ligase family protein / long-chain acyl-CoA synthetase family protein | chr2:19392558-19397831 FORWARD
AT4G03330	2.27496	0.325423	1.88591e-12	1.15675e-11	2.80545	Symbols: SYP123, ATSYP123 | SYP123 (SYNTAXIN OF PLANTS 123); SNAP receptor | chr4:1466336-1467750 FORWARD
AT4G16141	2.59451	0.371133	1.21802e-11	7.09498e-11	2.80545	sequence-specific DNA binding / transcription factor/ zinc ion binding | chr4:9131650-9133156 REVERSE
AT1G58070	0.884482	0.126521	3.07938e-05	0.0001018	2.80545	unknown protein | chr1:21502905-21504075 FORWARD
AT2G35650	4.03627	0.580491	7.49653e-31	1.07942e-29	2.79768	Symbols: ATCSLA07, CSLA07, ATCSLA7, CSLA7 | ATCSLA07 (CELLULOSE SYNTHASE LIKE); mannan synthase/ transferase, transferring glycosyl groups | chr2:14985488-14988357 FORWARD
AT5G12470	251.251	36.3595	0	2.80143e-306	2.78873	unknown protein | chr5:4044622-4047436 REVERSE
AT4G24540	127.089	18.4668	4.25668e-208	1.19327e-205	2.78284	Symbols: AGL24 | AGL24 (AGAMOUS-LIKE 24); protein binding / protein heterodimerization/ protein homodimerization/ sequence-specific DNA binding / transcription factor | chr4:12670965-12674072 REVERSE
AT4G19020	4.52193	0.65871	4.27858e-62	1.61265e-60	2.77922	Symbols: CMT2 | CMT2 (chromomethylase 2); DNA binding / chromatin binding | chr4:10414526-10421209 FORWARD
AT3G62830	78.6162	11.6222	9.73353e-206	2.6866e-203	2.75794	Symbols: UXS2, ATUXS2, AUD1 | AUD1; UDP-glucuronate decarboxylase/ catalytic/ dTDP-glucose 4,6-dehydratase | chr3:23232386-23235567 FORWARD
AT1G15410	1.08543	0.16062	3.66358e-11	2.05658e-10	2.75654	aspartate-glutamate racemase family | chr1:5298324-5300927 FORWARD
AT5G15780	4.04491	0.599419	1.08118e-23	1.18349e-22	2.75447	pollen Ole e 1 allergen and extensin family protein | chr5:5144727-5146403 REVERSE
AT3G44550	1.188	0.177327	1.13745e-08	5.31015e-08	2.74405	Symbols: FAR5 | FAR5 (FATTY ACID REDUCTASE 5); binding / catalytic/ oxidoreductase, acting on the CH-CH group of donors | chr3:16138017-16141546 FORWARD
AT5G57480	2.81628	0.426554	1.15666e-17	9.50601e-17	2.72299	AAA-type ATPase family protein | chr5:23279406-23280968 REVERSE
AT4G21310	3.05437	0.465103	1.66131e-11	9.58992e-11	2.71526	unknown protein | chr4:11339048-11340070 REVERSE
AT2G05790	28.6141	4.36109	2.25189e-20	2.12974e-19	2.71397	glycosyl hydrolase family 17 protein | chr2:2199219-2201486 FORWARD
AT4G14770	6.4624	0.986802	8.30687e-48	2.12905e-46	2.71124	Symbols: TCX2, ATTCX2 | TCX2 (TESMIN/TSO1-LIKE CXC 2); transcription factor | chr4:8481374-8484825 REVERSE
AT1G16330	2.61548	0.399497	9.54081e-20	8.73325e-19	2.71082	Symbols: CYCB3;1 | CYCB3;1 (cyclin b3;1); cyclin-dependent protein kinase | chr1:5582387-5584457 REVERSE
AT3G24660	7.22408	1.10371	2.55597e-54	7.68117e-53	2.71046	Symbols: TMKL1 | TMKL1 (transmembrane kinase-like 1); ATP binding / kinase/ protein serine/threonine kinase | chr3:9003576-9005943 FORWARD
AT4G28950	13.0111	1.99962	5.36794e-52	1.52867e-50	2.70195	Symbols: ARAC7, ATROP9, ATRAC7, RAC7, ROP9 | ROP9 (RHO-RELATED PROTEIN FROM PLANTS 9); GTP binding | chr4:14277994-14279984 FORWARD
AT4G22970	0.247182	0.0380781	2.37648e-07	9.81955e-07	2.69854	Symbols: AESP | AESP (ARABIDOPSIS HOMOLOG OF SEPARASE); peptidase | chr4:12033437-12043572 REVERSE
AT3G14850	21.5224	3.32118	1.49671e-75	8.23698e-74	2.69607	unknown protein | chr3:4995597-4997693 FORWARD
AT5G07440	7.34222	1.13339	1.18657e-41	2.5495e-40	2.69558	Symbols: GDH2 | GDH2 (GLUTAMATE DEHYDROGENASE 2); ATP binding / glutamate dehydrogenase [NAD(P)+]/ glutamate dehydrogenase/ oxidoreductase | chr5:2355937-2358194 FORWARD
AT1G51805	0.727992	0.112467	4.84848e-09	2.32834e-08	2.69442	leucine-rich repeat protein kinase, putative | chr1:19220977-19225689 REVERSE
AT3G55990	7.32783	1.13446	3.15756e-46	7.66575e-45	2.69138	Symbols: ESK1 | ESK1 (ESKIMO 1) | chr3:20780315-20783233 FORWARD
AT1G67510	8.29142	1.28608	1.39553e-57	4.47892e-56	2.68864	leucine-rich repeat family protein | chr1:25297477-25300184 REVERSE
AT3G15850	8.81232	1.36784	6.7007e-42	1.44666e-40	2.68762	Symbols: FAD5, FADB, JB67, ADS3 | FAD5 (FATTY ACID DESATURASE 5); 16:0 monogalactosyldiacylglycerol desaturase/ oxidoreductase | chr3:5359009-5361185 FORWARD
AT3G22780	4.93204	0.766855	2.95128e-41	6.20012e-40	2.68516	Symbols: TSO1, ATTSO1 | TSO1 (CHINESE FOR 'UGLY'); transcription factor | chr3:8048802-8052260 FORWARD
AT4G17240	1.55388	0.242482	3.36264e-08	1.50297e-07	2.67992	unknown protein | chr4:9666691-9668374 REVERSE
AT2G29660	0.533981	0.0833275	9.67557e-05	0.00029924	2.67992	zinc finger (C2H2 type) family protein | chr2:12678890-12680667 FORWARD
AT5G57240	0.65886	0.102815	9.67557e-05	0.00029924	2.67992	Symbols: ORP4C | ORP4C (OSBP(OXYSTEROL BINDING PROTEIN)-RELATED PROTEIN 4C); oxysterol binding | chr5:23193321-23195476 FORWARD
AT5G58860	5.31255	0.832807	7.27836e-34	1.17429e-32	2.67335	Symbols: CYP86A1, CYP86 | CYP86A1 (CYTOCHROME P450 86 A1); fatty acid (omega-1)-hydroxylase/ oxygen binding | chr5:23765814-23768049 REVERSE
AT5G53370	5.84714	0.917551	5.16669e-40	1.04269e-38	2.67187	Symbols: ATPMEPCRF, PMEPCRF | PMEPCRF (PECTIN METHYLESTERASE PCR FRAGMENT F); pectinesterase | chr5:21649532-21651593 REVERSE
AT5G58910	7.27492	1.15453	2.036e-39	3.98342e-38	2.65563	Symbols: LAC16 | LAC16 (laccase 16); laccase | chr5:23789522-23791681 REVERSE
AT3G14240	30.5269	4.84519	3.56653e-155	6.21234e-153	2.65546	subtilase family protein | chr3:4741473-4744117 REVERSE
AT3G22120	8.60557	1.36777	7.14211e-40	1.4285e-38	2.65345	Symbols: CWLP | CWLP (CELL WALL-PLASMA MEMBRANE LINKER PROTEIN); lipid binding | chr3:7794957-7796310 REVERSE
AT2G26975	2.67775	0.42758	5.76386e-08	2.53082e-07	2.64676	copper transporter, putative | chr2:11512861-11513553 FORWARD
AT5G49300	7.19256	1.15387	7.24431e-18	6.01157e-17	2.64003	zinc finger (GATA type) family protein | chr5:19984849-19985697 REVERSE
AT5G46880	1.99024	0.319514	1.51489e-22	1.56649e-21	2.63899	Symbols: HB-7, HDG5 | HB-7 (HOMEOBOX-7); DNA binding / transcription factor | chr5:19031540-19035388 FORWARD
AT4G33330	1.09601	0.176377	1.4094e-08	6.51368e-08	2.63553	Symbols: PGSIP3 | transferase, transferring glycosyl groups | chr4:16059754-16063070 REVERSE
AT1G80280	2.39306	0.385967	1.33597e-23	1.45529e-22	2.6323	hydrolase, alpha/beta fold family protein | chr1:30183541-30186586 REVERSE
AT1G08200	926.381	149.431	9.79064804212446e-311	7.02616e-308	2.63213	Symbols: AXS2 | AXS2 (UDP-D-APIOSE/UDP-D-XYLOSE SYNTHASE 2); UDP-glucuronate decarboxylase | chr1:2573848-2576714 REVERSE
AT5G19530	24.8191	4.00939	3.30972e-38	6.19183e-37	2.63	Symbols: ACL5 | ACL5 (ACAULIS 5); spermine synthase/ thermospermine synthase | chr5:6588958-6591211 REVERSE
AT5G18170	26.3321	4.25496	1.10385e-25	1.3029e-24	2.6296	Symbols: GDH1 | GDH1 (GLUTAMATE DEHYDROGENASE 1); ATP binding / glutamate dehydrogenase [NAD(P)+]/ oxidoreductase | chr5:6006039-6008472 FORWARD
AT4G12480	3.57469	0.578041	5.6082e-12	3.33388e-11	2.62858	Symbols: pEARLI 1 | pEARLI 1; lipid binding | chr4:7406105-7406937 REVERSE
AT5G62410	7.17918	1.16147	5.52057e-77	3.0855e-75	2.62787	Symbols: SMC2, TTN3, ATCAP-E1, ATSMC4 | SMC2 (STRUCTURAL MAINTENANCE OF CHROMOSOMES 2); transporter | chr5:25056262-25062625 FORWARD
AT2G20635	3.91078	0.633749	7.37479e-23	7.73749e-22	2.62548	ATP binding / protein kinase/ protein serine/threonine kinase | chr2:8900410-8903384 FORWARD
AT2G27860	377.984	61.2784	1.41112e-289	8.72998e-287	2.62488	Symbols: AXS1 | AXS1 (UDP-D-apiose/UDP-D-xylose synthase 1); NAD or NADH binding / UDP-glucuronate decarboxylase | chr2:11864393-11866907 REVERSE
AT2G45080	2.57461	0.420899	9.85816e-08	4.23123e-07	2.61281	Symbols: cycp3;1 | cycp3;1 (cyclin p3;1); cyclin-dependent protein kinase | chr2:18591665-18592455 FORWARD
AT5G06510	0.665391	0.108779	0.000170537	0.000506726	2.61281	Symbols: NF-YA10 | NF-YA10 (NUCLEAR FACTOR Y, SUBUNIT A10); transcription factor | chr5:1984991-1987044 FORWARD
AT5G37630	2.22528	0.364811	1.86911e-27	2.35159e-26	2.60876	Symbols: EMB2656 | EMB2656 (EMBRYO DEFECTIVE 2656); binding | chr5:14947330-14952765 FORWARD
AT1G06080	2.40538	0.394679	9.49168e-12	5.56504e-11	2.60751	Symbols: ADS1 | ADS1 (DELTA 9 DESATURASE 1); oxidoreductase | chr1:1843568-1846302 FORWARD
AT3G58100	3.26425	0.535604	9.49168e-12	5.56504e-11	2.60751	Symbols: PDCB5 | PDCB5 (PLASMODESMATA CALLOSE-BINDING PROTEIN 5); callose binding / polysaccharide binding | chr3:21515199-21516487 REVERSE
AT5G23940	210.226	34.5074	4.99723e-273	2.63692e-270	2.60696	Symbols: EMB3009 | EMB3009 (embryo defective 3009); transferase/ transferase, transferring acyl groups other than amino-acyl groups | chr5:8076329-8079793 REVERSE
AT4G36430	17.3687	2.86558	6.38624e-63	2.47463e-61	2.59959	peroxidase, putative | chr4:17204478-17205966 REVERSE
AT5G51890	30.4227	5.02017	1.90153e-38	3.57978e-37	2.59934	peroxidase | chr5:21090992-21092405 REVERSE
AT1G31740	0.950478	0.156879	5.87627e-09	2.80463e-08	2.599	Symbols: BGAL15 | BGAL15 (beta-galactosidase 15); beta-galactosidase | chr1:11365285-11369908 REVERSE
AT5G35740	22.733	3.77428	4.5411e-43	1.00956e-41	2.59051	glycosyl hydrolase family protein 17 | chr5:13910418-13911160 REVERSE
AT3G55060	0.437195	0.0726257	5.13547e-06	1.86283e-05	2.58973	unknown protein | chr3:20402984-20407046 REVERSE
AT2G15020	3.1259	0.521134	5.3508e-22	5.39925e-21	2.58454	unknown protein | chr2:6491434-6493352 REVERSE
AT1G33470	3.73316	0.622506	7.92933e-27	9.75721e-26	2.58424	RNA recognition motif (RRM)-containing protein | chr1:12144515-12147208 FORWARD
AT1G30690	26.8851	4.4992	8.79133e-19	7.6752e-18	2.57906	SEC14 cytosolic factor family protein / phosphoglyceride transfer family protein | chr1:10887705-10890315 FORWARD
AT5G13840	15.0135	2.51476	4.08015e-78	2.36135e-76	2.57777	Symbols: FZR3 | FZR3 (FIZZY-RELATED 3); signal transducer | chr5:4468508-4470991 REVERSE
AT3G08900	269.226	45.1054	7.60092e-265	3.58863e-262	2.57744	Symbols: RGP3, RGP | RGP3 (REVERSIBLY GLYCOSYLATED POLYPEPTIDE 3); transferase, transferring hexosyl groups | chr3:2708086-2709714 REVERSE
AT4G29020	2.47834	0.41617	4.06413e-08	1.80526e-07	2.57413	glycine-rich protein | chr4:14304921-14305721 FORWARD
AT1G43310	9.33502	1.57613	1.06017e-10	5.75861e-10	2.56627	triose phosphate/phosphate translocator-related | chr1:16345974-16346475 REVERSE
AT3G02230	351.684	59.4708	6.42604e-273	3.29399e-270	2.56402	Symbols: RGP1, ATRGP1 | RGP1 (REVERSIBLY GLYCOSYLATED POLYPEPTIDE 1); cellulose synthase (UDP-forming) | chr3:415393-417547 FORWARD
AT2G41820	4.42687	0.750792	7.09418e-46	1.70384e-44	2.5598	leucine-rich repeat transmembrane protein kinase, putative | chr2:17446744-17450071 FORWARD
AT4G01730	2.43049	0.412354	7.43594e-14	4.98164e-13	2.55929	zinc ion binding | chr4:749574-752034 FORWARD
AT5G55730	39.2821	6.67222	7.92554e-26	9.39803e-25	2.55763	Symbols: FLA1 | FLA1 (FASCICLIN-LIKE ARAB INOGALACTAN 1) | chr5:22558148-22560461 REVERSE
AT5G15650	161.536	27.4767	1.20747e-243	4.81405e-241	2.55558	Symbols: RGP2, ATRGP2 | RGP2 (REVERSIBLY GLYCOSYLATED POLYPEPTIDE 2); transferase, transferring hexosyl groups | chr5:5092157-5094494 FORWARD
AT5G42100	6.77102	1.15323	1.34304e-36	2.39518e-35	2.55369	Symbols: ATBG_PPAP, ATBG_PAP, BG_PPAP | ATBG_PAP; glucan endo-1,3-beta-D-glucosidase/ hydrolase, hydrolyzing O-glycosyl compounds | chr5:16829151-16831219 REVERSE
AT5G54690	5.93672	1.01906	7.1592e-37	1.29349e-35	2.54242	Symbols: GAUT12, LGT6, IRX8 | GAUT12 (GALACTURONOSYLTRANSFERASE 12); polygalacturonate 4-alpha-galacturonosyltransferase/ transferase, transferring glycosyl groups / transferase, transferring hexosyl groups | chr5:22219224-22221840 REVERSE
AT5G65830	1.43136	0.245699	4.86257e-07	1.96132e-06	2.54242	leucine-rich repeat family protein | chr5:26342116-26343321 REVERSE
AT3G21950	0.995893	0.17095	8.84499e-06	3.12686e-05	2.54242	methyltransferase | chr3:7734396-7736394 FORWARD
AT3G56160	39.8917	6.87538	1.39297e-25	1.63769e-24	2.53658	bile acid:sodium symporter | chr3:20837444-20841541 REVERSE
AT4G35050	13.6118	2.35093	1.10638e-60	3.91511e-59	2.53356	Symbols: MSI3, NFC3 | MSI3 (MULTICOPY SUPPRESSOR OF IRA1 3); protein binding | chr4:16682580-16684848 REVERSE
AT4G30400	2.53855	0.440156	7.04381e-16	5.30979e-15	2.52792	zinc finger (C3HC4-type RING finger) family protein | chr4:14866946-14868628 FORWARD
AT2G28740	500.364	86.8377	3.09532e-240	1.15694e-237	2.52659	Symbols: HIS4 | HIS4; DNA binding | chr2:12329488-12329995 REVERSE
AT2G37700	34.7269	6.02824	1.63393e-25	1.91597e-24	2.52625	catalytic/ iron ion binding / oxidoreductase | chr2:15810581-15814208 REVERSE
AT5G01890	2.8614	0.497524	5.25257e-33	8.15899e-32	2.52388	leucine-rich repeat transmembrane protein kinase, putative | chr5:341543-345127 REVERSE
AT4G09600	69.0058	12.0408	4.99963e-24	5.5267e-23	2.51879	Symbols: GASA3 | GASA3 (GAST1 PROTEIN HOMOLOG 3) | chr4:6072804-6073612 REVERSE
AT5G55540	1.09177	0.190878	5.26364e-17	4.16564e-16	2.51595	Symbols: TRN1, LOP1 | TRN1 (TORNADO 1) | chr5:22496196-22500543 REVERSE
AT3G22880	11.5415	2.01885	1.52196e-48	3.97459e-47	2.51523	Symbols: ATDMC1, DMC1, ARLIM15 | DMC1 (DISRUPTION OF MEIOTIC CONTROL 1); ATP binding / DNA binding / DNA-dependent ATPase/ damaged DNA binding / nucleoside-triphosphatase/ nucleotide binding / protein binding | chr3:8097687-8100820 REVERSE
AT4G15890	1.51694	0.265704	4.07719e-22	4.13972e-21	2.51327	binding | chr4:9017453-9022982 FORWARD
AT5G33320	225.801	39.8849	7.62635e-253	3.25772e-250	2.50114	Symbols: CUE1, PPT, ARAPPT | CUE1 (CAB UNDEREXPRESSED 1); antiporter/ triose-phosphate transmembrane transporter | chr5:12588838-12591748 FORWARD
AT3G20260	2.93974	0.52144	3.11619e-22	3.18743e-21	2.49511	structural constituent of ribosome | chr3:7064054-7066503 REVERSE
AT2G41810	7.43688	1.31954	7.58786e-30	1.05204e-28	2.49467	FUNCTIONS IN: molecular_function unknown; INVOLVED IN: biological_process unknown; LOCATED IN: endomembrane system; EXPRESSED IN: root; CONTAINS InterPro DOMAIN/s: Protein of unknown function DUF642 (InterPro:IPR006946), Galactose-binding like (InterPro:IPR008979); BEST Arabidopsis thaliana protein match is: unknown protein (TAIR:AT2G41800.1); Has 161 Blast hits to 157 proteins in 12 species: Arc…
AT1G18590	1.8364	0.326096	5.1272e-10	2.65859e-09	2.49351	Symbols: SOT17, ATSOT17, ATST5C | SOT17 (SULFOTRANSFERASE 17); desulfoglucosinolate sulfotransferase/ sulfotransferase | chr1:6398580-6399942 FORWARD
AT1G07120	2.56798	0.457979	2.1646e-12	1.32272e-11	2.48728	FUNCTIONS IN: molecular_function unknown; INVOLVED IN: biological_process unknown; LOCATED IN: chloroplast envelope; EXPRESSED IN: leaf whorl, petal, inflorescence meristem, flower; EXPRESSED DURING: 4 anthesis, petal differentiation and expansion stage; BEST Arabidopsis thaliana protein match is: proline-rich family protein (TAIR:AT4G18570.1); Has 197 Blast hits to 171 proteins in 40 species: Ar…
AT5G02940	3.9644	0.708284	2.95768e-34	4.84959e-33	2.4847	LOCATED IN: chloroplast, chloroplast envelope; EXPRESSED IN: 21 plant structures; EXPRESSED DURING: 13 growth stages; CONTAINS InterPro DOMAIN/s: Protein of unknown function DUF1012 (InterPro:IPR010420); BEST Arabidopsis thaliana protein match is: phosphotransferase-related (TAIR:AT5G43745.1); Has 255 Blast hits to 252 proteins in 33 species: Archae - 0; Bacteria - 23; Metazoa - 0; Fungi - 0; Pla…
AT1G32100	1.83477	0.32807	4.70716e-08	2.07701e-07	2.48353	Symbols: ATPRR1, PRR1 | PRR1 (PINORESINOL REDUCTASE 1); pinoresinol reductase | chr1:11546338-11547994 REVERSE
AT4G13040	1.39774	0.249926	0.000115229	0.000352664	2.48353	AP2 domain-containing transcription factor family protein | chr4:7613720-7615310 FORWARD
AT5G03250	0.47906	0.0856593	0.000115229	0.000352664	2.48353	phototropic-responsive NPH3 family protein | chr5:774401-777048 FORWARD
AT5G61250	7.00794	1.26115	4.78136e-41	9.9631e-40	2.47425	Symbols: AtGUS1 | AtGUS1 (Arabidopsis thaliana glucuronidase 1); beta-glucuronidase | chr5:24632154-24635303 REVERSE
AT1G03457	15.8712	2.8643	4.4502e-71	2.19344e-69	2.47016	RNA-binding protein, putative | chr1:860788-864075 REVERSE
AT1G62050	2.95345	0.533656	2.36815e-22	2.432e-21	2.46842	FUNCTIONS IN: molecular_function unknown; INVOLVED IN: biological_process unknown; LOCATED IN: apoplast; EXPRESSED IN: 6 plant structures; EXPRESSED DURING: F mature embryo stage, petal differentiation and expansion stage, D bilateral stage, E expanded cotyledon stage; CONTAINS InterPro DOMAIN/s: Ankyrin (InterPro:IPR002110); BEST Arabidopsis thaliana protein match is: ankyrin repeat family prote…
AT1G54960	1.77919	0.322374	1.97345e-14	1.36385e-13	2.46442	Symbols: ANP2, MAPKKK2 | ANP2; MAP kinase kinase kinase/ kinase | chr1:20499950-20503841 FORWARD
AT1G75750	356.501	64.6379	1.01677e-226	3.25746e-224	2.46345	Symbols: GASA1 | GASA1 (GAST1 PROTEIN HOMOLOG 1) | chr1:28441526-28442367 REVERSE
AT4G05190	5.92491	1.07617	4.14503e-53	1.20724e-51	2.46089	Symbols: ATK5 | ATK5 (ARABIDOPSIS THALIANA KINESIN 5); microtubule motor | chr4:2675101-2680214 FORWARD
AT3G03910	39.1579	7.13735	1.44209e-17	1.18085e-16	2.45584	Symbols: GDH3 | GDH3 (GLUTAMATE DEHYDROGENASE 3); binding / catalytic/ oxidoreductase/ oxidoreductase, acting on the CH-NH2 group of donors, NAD or NADP as acceptor | chr3:1006842-1009018 FORWARD
AT5G03260	7.41907	1.35765	2.86387e-43	6.38268e-42	2.45012	Symbols: LAC11 | LAC11 (laccase 11); laccase | chr5:777021-779424 REVERSE
AT1G20720	1.25992	0.230969	1.03374e-15	7.718e-15	2.44756	ATP binding / ATP-dependent DNA helicase/ ATP-dependent helicase/ DNA binding / hydrolase, acting on acid anhydrides, in phosphorus-containing anhydrides / nucleic acid binding | chr1:7185658-7192794 REVERSE
AT2G33260	1.8434	0.339031	1.45436e-09	7.27221e-09	2.44288	tryptophan/tyrosine permease family protein | chr2:14100840-14102252 REVERSE
AT1G54160	0.826505	0.152007	2.59727e-05	8.67579e-05	2.44288	Symbols: NFYA5, NF-YA5 | NF-YA5 (NUCLEAR FACTOR Y, SUBUNIT A5); specific transcriptional repressor/ transcription factor | chr1:20217336-20219452 REVERSE
AT4G25835	4.70204	0.866288	9.6781e-27	1.18765e-25	2.44037	AAA-type ATPase family protein | chr4:13136107-13137859 FORWARD
AT3G47460	6.86694	1.27002	3.65643e-67	1.59611e-65	2.43481	Symbols: ATSMC2 | ATSMC2; transporter | chr3:17486765-17493395 FORWARD
AT3G57060	5.48868	1.01589	9.03941e-66	3.79804e-64	2.43371	binding | chr3:21114798-21121051 REVERSE
AT3G06890	2.18433	0.405353	2.34181e-06	8.80622e-06	2.42994	unknown protein | chr3:2176856-2177586 FORWARD
AT5G22580	34.3726	6.39914	1.43363e-62	5.50767e-61	2.42531	FUNCTIONS IN: molecular_function unknown; INVOLVED IN: biological_process unknown; LOCATED IN: chloroplast; EXPRESSED IN: 22 plant structures; EXPRESSED DURING: 13 growth stages; CONTAINS InterPro DOMAIN/s: Stress responsive alpha-beta barrel (InterPro:IPR013097), Dimeric alpha-beta barrel (InterPro:IPR011008); BEST Arabidopsis thaliana protein match is: HS1 (HEAT STABLE PROTEIN 1) (TAIR:AT3G1721…
AT1G72790	0.483475	0.0902072	0.000198013	0.000583053	2.42213	hydroxyproline-rich glycoprotein family protein | chr1:27394747-27396799 FORWARD
AT1G02205	61.6326	11.5042	7.04919e-167	1.30381e-164	2.42154	Symbols: CER1 | CER1 (ECERIFERUM 1); octadecanal decarbonylase | chr1:418767-422438 FORWARD
AT4G36180	2.80428	0.523663	2.06378e-32	3.14314e-31	2.42092	leucine-rich repeat family protein | chr4:17120085-17123841 REVERSE
AT1G74420	1.61612	0.303421	2.53592e-10	1.34011e-09	2.41314	Symbols: FUT3, ATFUT3 | FUT3 (FUCOSYLTRANSFERASE 3); fucosyltransferase/ transferase, transferring glycosyl groups | chr1:27967894-27969803 REVERSE
AT1G46480	9.30176	1.74745	9.90588e-32	1.4712e-30	2.41225	Symbols: WOX4 | WOX4 (WUSCHEL RELATED HOMEOBOX 4); transcription factor | chr1:17236678-17238053 REVERSE
AT5G64120	1.37373	0.258813	5.51241e-07	2.2115e-06	2.40812	peroxidase, putative | chr5:25659306-25661002 REVERSE
AT3G01550	25.5746	4.82254	1.61264e-34	2.6715e-33	2.40685	Symbols: ATPPT2, PPT2 | PPT2 (PHOSPHOENOLPYRUVATE (PEP)/PHOSPHATE TRANSLOCATOR 2); antiporter/ triose-phosphate transmembrane transporter | chr3:216807-219054 REVERSE
AT3G17840	8.52381	1.61111	3.94184e-53	1.14993e-51	2.40344	Symbols: RLK902 | RLK902; ATP binding / kinase/ protein serine/threonine kinase | chr3:6106028-6108675 FORWARD
AT5G60210	6.98995	1.32158	9.26724e-44	2.10194e-42	2.40302	LOCATED IN: plasma membrane; EXPRESSED IN: 22 plant structures; EXPRESSED DURING: 12 growth stages; BEST Arabidopsis thaliana protein match is: myosin heavy chain-related (TAIR:AT2G37080.1); Has 77946 Blast hits to 39215 proteins in 1793 species: Archae - 845; Bacteria - 8877; Metazoa - 39997; Fungi - 6049; Plants - 2988; Viruses - 248; Other Eukaryotes - 18942 (source: NCBI BLink). | chr5:242430…
AT5G63310	143.836	27.1963	1.19397e-168	2.25484e-166	2.40294	Symbols: NDPK2, NDPK1A, NDPK IA IA, NDPK IA, ATNDPK2 | NDPK2 (NUCLEOSIDE DIPHOSPHATE KINASE 2); ATP binding / nucleoside diphosphate kinase/ protein binding | chr5:25371904-25373861 REVERSE
AT1G72610	561.622	106.423	9.52858e-245	3.88528e-242	2.39979	Symbols: GLP1, ATGER1, GER1 | GER1 (GERMIN-LIKE PROTEIN 1); oxalate oxidase | chr1:27339114-27340044 REVERSE
AT1G71870	8.64233	1.64296	1.48046e-39	2.922e-38	2.39512	MATE efflux family protein | chr1:27032456-27034895 REVERSE
AT5G39110	14.8367	2.82361	3.76948e-31	5.49823e-30	2.39356	germin-like protein, putative | chr5:15657802-15658584 REVERSE
AT2G35470	13.3111	2.53879	3.34905e-33	5.25222e-32	2.39042	unknown protein | chr2:14908844-14909863 REVERSE
AT4G37630	0.726431	0.13855	4.42615e-05	0.00014339	2.39042	Symbols: CYCD5;1 | CYCD5;1 (cyclin d5;1); cyclin-dependent protein kinase | chr4:17679279-17681202 FORWARD
AT5G41810	1.2034	0.229522	3.9312e-06	1.44499e-05	2.39042	unknown protein | chr5:16738067-16739663 FORWARD
AT1G02190	19.6413	3.74993	4.16958e-22	4.23114e-21	2.38896	CER1 protein, putative | chr1:415079-418010 FORWARD
AT5G05270	22.8961	4.37529	1.31417e-59	4.54289e-58	2.38765	chalcone-flavanone isomerase family protein | chr5:1563320-1565007 FORWARD
AT1G50240	1.76753	0.338131	1.86978e-23	2.02449e-22	2.38608	Symbols: FU | FU (FUSED); protein serine/threonine kinase | chr1:18607047-18614162 FORWARD
AT1G67590	8.04591	1.54092	3.11268e-32	4.71262e-31	2.38447	remorin family protein | chr1:25333058-25334647 REVERSE
AT5G65410	12.5903	2.41264	2.29261e-40	4.67938e-39	2.38363	Symbols: ATHB25, ZFHD2, HB25 | HB25 (HOMEOBOX PROTEIN 25); DNA binding / sequence-specific DNA binding / transcription factor/ transcription regulator | chr5:26136094-26137183 FORWARD
AT2G45490	8.61225	1.65606	3.77753e-25	4.37243e-24	2.37864	Symbols: AtAUR3 | AtAUR3 (ATAURORA3); ATP binding / histone kinase(H3-S10 specific) / protein kinase | chr2:18747639-18749075 REVERSE
AT3G57260	2.00401	0.385515	1.69103e-09	8.41341e-09	2.37803	Symbols: BGL2, PR2, BG2, PR-2 | BGL2 (BETA-1,3-GLUCANASE 2); cellulase/ glucan 1,3-beta-glucosidase/ hydrolase, hydrolyzing O-glycosyl compounds | chr3:21188517-21189859 REVERSE
AT5G20630	659.938	127.015	1.37855e-243	5.37664e-241	2.37733	Symbols: GLP3, GLP3A, GLP3B, ATGER3, GER3 | GER3 (GERMIN 3); oxalate oxidase | chr5:6975104-6975993 REVERSE
AT2G03550	1.64715	0.318084	9.21395e-07	3.62755e-06	2.37249	hydrolase | chr2:1077036-1078083 FORWARD
AT3G15534	25.8515	5.01012	4.25182e-18	3.57627e-17	2.36733	unknown protein | chr3:5258876-5259082 FORWARD
AT4G13660	1.1093	0.214986	1.70323e-05	5.82494e-05	2.36733	Symbols: ATPRR2, PRR2 | PRR2 (PINORESINOL REDUCTASE 2); pinoresinol reductase | chr4:7946155-7948376 FORWARD
AT3G22142	1.6318	0.316787	2.22625e-23	2.39887e-22	2.36488	structural constituent of cell wall | chr3:7803604-7808046 REVERSE
AT4G22592	1.83588	0.357155	1.85397e-11	1.06643e-10	2.36185	Symbols: CPuORF27 | CPuORF27 (Conserved peptide upstream open reading frame 27) | chr4:11893499-11896480 REVERSE
AT5G22110	4.09673	0.799117	4.94622e-24	5.47103e-23	2.35799	Symbols: ATDPB2, CYL2 | ATDPB2 (ARABIDOPSIS THALIANA DNA POLYMERASE EPSILON SUBUNIT B2); DNA binding / DNA-directed DNA polymerase/ nucleic acid binding | chr5:7330825-7334205 REVERSE
AT4G16970	2.05206	0.400278	8.63326e-19	7.54821e-18	2.35799	ATP binding / kinase/ protein kinase/ protein serine/threonine kinase | chr4:9551428-9555784 REVERSE
AT5G16190	2.09057	0.410121	1.19698e-10	6.46447e-10	2.34977	Symbols: ATCSLA11, CSLA11 | ATCSLA11; cellulose synthase/ transferase, transferring glycosyl groups | chr5:5283550-5286293 REVERSE
AT5G03140	0.853505	0.167874	1.43985e-07	6.08538e-07	2.34602	lectin protein kinase family protein | chr5:737590-740016 REVERSE
AT5G10440	4.43349	0.87274	1.00105e-15	7.48323e-15	2.34482	Symbols: CYCD4;2 | CYCD4;2 (cyclin d4;2); cyclin-dependent protein kinase | chr5:3280516-3282411 REVERSE
AT3G13560	11.4253	2.25486	2.42858e-61	8.83798e-60	2.34112	glycosyl hydrolase family 17 protein | chr3:4425227-4428179 REVERSE
AT1G02180	1.22227	0.242086	7.51259e-05	0.000236172	2.33597	ferredoxin-related | chr1:413522-414645 REVERSE
AT2G45190	11.3413	2.25455	1.42428e-34	2.36383e-33	2.33067	Symbols: AFO, FIL, YAB1 | AFO (ABNORMAL FLORAL ORGANS); protein binding / transcription factor/ transcription regulator | chr2:18628265-18630712 REVERSE
AT5G65440	2.61275	0.52195	3.85642e-30	5.40109e-29	2.32358	unknown protein | chr5:26151442-26157099 FORWARD
AT3G14020	1.04324	0.208923	2.86291e-05	9.51172e-05	2.32003	Symbols: NF-YA6 | NF-YA6 (NUCLEAR FACTOR Y, SUBUNIT A6); transcription factor | chr3:4642968-4644301 FORWARD
AT3G06750	2.92684	0.587922	2.37204e-07	9.80569e-07	2.31565	hydroxyproline-rich glycoprotein family protein | chr3:2129623-2130315 REVERSE
AT5G23420	31.8238	6.40918	5.22007e-31	7.55878e-30	2.3119	Symbols: HMGB6 | HMGB6; transcription factor | chr5:7888513-7890180 REVERSE
AT4G20430	8.75365	1.76698	6.46841e-60	2.25339e-58	2.3086	subtilase family protein | chr4:11017656-11021280 REVERSE
AT2G30210	1.43219	0.289227	3.21559e-10	1.68687e-09	2.30795	Symbols: LAC3 | LAC3 (laccase 3); laccase | chr2:12887446-12889874 REVERSE
AT3G45940	8.49202	1.71911	4.21657e-56	1.32486e-54	2.30444	alpha-xylosidase, putative | chr3:16886226-16889171 REVERSE
AT1G02390	8.3612	1.69582	1.88863e-41	4.01468e-40	2.30173	Symbols: ATGPAT2, GPAT2 | GPAT2 (GLYCEROL-3-PHOSPHATE ACYLTRANSFERASE 2); acyltransferase | chr1:480852-483292 FORWARD
AT2G47010	3.67422	0.745369	2.58458e-22	2.64971e-21	2.30141	unknown protein | chr2:19317126-19319329 FORWARD
AT5G43020	8.16833	1.65769	4.10939e-47	1.02398e-45	2.30086	leucine-rich repeat transmembrane protein kinase, putative | chr5:17255291-17257742 REVERSE
AT1G56080	17.7582	3.60457	3.90431e-58	1.27591e-56	2.30058	unknown protein | chr1:20974161-20976291 REVERSE
AT3G10870	1.57532	0.320223	4.2269e-06	1.54891e-05	2.29849	Symbols: MES17, ATMES17 | MES17 (METHYL ESTERASE 17); hydrolase/ hydrolase, acting on ester bonds / methyl indole-3-acetate esterase | chr3:3401078-3402672 REVERSE
AT5G49280	1.91578	0.38943	4.2269e-06	1.54891e-05	2.29849	hydroxyproline-rich glycoprotein family protein | chr5:19976594-19977449 REVERSE
AT3G57830	1.69066	0.344063	5.881e-14	3.9636e-13	2.29684	leucine-rich repeat transmembrane protein kinase, putative | chr3:21419517-21422546 FORWARD
AT3G56370	13.6187	2.77576	4.87506e-21	4.72265e-20	2.29463	leucine-rich repeat transmembrane protein kinase, putative | chr3:20899099-20902981 REVERSE
AT1G54790	2.59972	0.529927	1.40164e-11	8.12761e-11	2.29449	GDSL-motif lipase/hydrolase family protein | chr1:20441055-20444029 REVERSE
AT2G27690	0.948966	0.193922	9.94771e-07	3.90273e-06	2.29088	Symbols: CYP94C1 | CYP94C1; fatty acid (omega-1)-hydroxylase/ oxygen binding | chr2:11809306-11811215 FORWARD
AT5G59970	387.773	79.2449	4.37077e-195	1.13646e-192	2.29082	histone H4 | chr5:24146175-24146726 REVERSE
AT4G25340	7.64524	1.57567	8.75655e-37	1.57891e-35	2.27859	immunophilin-related / FKBP-type peptidyl-prolyl cis-trans isomerase-related | chr4:12959442-12962699 REVERSE
AT2G40820	8.3687	1.72771	4.87635e-43	1.08142e-41	2.27614	FUNCTIONS IN: molecular_function unknown; INVOLVED IN: biological_process unknown; LOCATED IN: plasma membrane; EXPRESSED IN: 21 plant structures; EXPRESSED DURING: 13 growth stages; BEST Arabidopsis thaliana protein match is: myosin heavy chain-related (TAIR:AT3G56480.1); Has 2697 Blast hits to 2260 proteins in 261 species: Archae - 3; Bacteria - 96; Metazoa - 995; Fungi - 432; Plants - 786; Vir…
AT4G15160	3.24741	0.671606	3.2717e-12	1.97768e-11	2.2736	lipid binding / structural constituent of cell wall | chr4:8646192-8650082 FORWARD
AT1G28610	16.322	3.38314	4.9952e-59	1.68141e-57	2.27038	GDSL-motif lipase, putative | chr1:10053617-10055731 REVERSE
AT5G15900	22.4316	4.65103	4.01788e-68	1.81118e-66	2.26991	unknown protein | chr5:5189491-5192070 REVERSE
AT2G02540	4.29763	0.891397	8.46859e-17	6.63182e-16	2.2694	Symbols: ATHB21, ZFHD4 | ATHB21 (ARABIDOPSIS THALIANA HOMEOBOX PROTEIN 21); DNA binding / transcription activator/ transcription factor | chr2:683647-685309 FORWARD
AT2G23530	2.28455	0.474031	3.60636e-13	2.32657e-12	2.26885	FUNCTIONS IN: molecular_function unknown; INVOLVED IN: biological_process unknown; LOCATED IN: cellular_component unknown; EXPRESSED IN: 10 plant structures; EXPRESSED DURING: 6 growth stages; CONTAINS InterPro DOMAIN/s: Cell division cycle-associated protein (InterPro:IPR018866); BEST Arabidopsis thaliana protein match is: protein binding / zinc ion binding (TAIR:AT4G37110.1); Has 305 Blast hits…
AT4G39010	2.91622	0.605544	3.73619e-17	2.98579e-16	2.2678	Symbols: AtGH9B18 | AtGH9B18 (Arabidopsis thaliana glycosyl hydrolase 9B18); catalytic/ hydrolase, hydrolyzing O-glycosyl compounds | chr4:18175902-18179183 REVERSE
AT5G48360	0.554351	0.115342	1.82256e-05	6.21291e-05	2.26489	formin homology 2 domain-containing protein / FH2 domain-containing protein | chr5:19595657-19598492 FORWARD
AT5G67390	4.51728	0.941034	1.74527e-14	1.20849e-13	2.26314	unknown protein | chr5:26887670-26889238 REVERSE
AT5G23100	1.33437	0.279329	1.63831e-06	6.27116e-06	2.25612	unknown protein | chr5:7753434-7754759 FORWARD
AT1G70210	2.71323	0.568422	2.63118e-17	2.1264e-16	2.25498	Symbols: CYCD1;1 | CYCD1;1 (CYCLIN D1;1); cyclin-dependent protein kinase regulator | chr1:26439864-26442829 FORWARD
AT5G27660	2.76315	0.582104	5.17594e-15	3.70262e-14	2.24696	catalytic/ protein binding / serine-type endopeptidase/ serine-type peptidase | chr5:9789899-9792299 REVERSE
AT3G04850	1.3209	0.27954	1.43939e-10	7.74106e-10	2.24039	tesmin/TSO1-like CXC domain-containing protein | chr3:1331946-1335993 REVERSE
AT5G42690	6.87776	1.46253	8.9773e-39	1.70436e-37	2.23347	unknown protein | chr5:17116428-17119838 REVERSE
AT2G37390	19.98	4.2494	2.34169e-58	7.68048e-57	2.23322	heavy-metal-associated domain-containing protein | chr2:15694215-15695825 FORWARD
AT2G26870	8.35098	1.78073	1.36386e-37	2.5045e-36	2.22948	phosphoesterase family protein | chr2:11457008-11459365 REVERSE
AT2G36570	6.75004	1.44433	4.31073e-41	9.00334e-40	2.22449	leucine-rich repeat transmembrane protein kinase, putative | chr2:15335496-15337927 FORWARD
AT3G14310	13.8138	2.95962	1.2076e-65	5.05023e-64	2.22262	Symbols: ATPME3 | ATPME3; pectinesterase | chr3:4771902-4775119 REVERSE
AT5G66600	1.7162	0.368243	2.71004e-13	1.76162e-12	2.22049	unknown protein | chr5:26575000-26578826 REVERSE
AT5G26910	0.507114	0.10881	2.68991e-06	1.0052e-05	2.22049	unknown protein | chr5:9465929-9470403 REVERSE
AT2G42260	1.29036	0.27687	1.14808e-05	3.99567e-05	2.22049	Symbols: UVI4, PYM | UVI4 (UV-B-INSENSITIVE 4) | chr2:17601955-17603633 REVERSE
AT4G35905	1.79502	0.385155	0.000213592	0.000627178	2.22049	unknown protein | chr4:17007028-17008154 REVERSE
AT2G17630	128.184	27.5355	2.93081e-179	6.18608e-177	2.21885	phosphoserine aminotransferase, putative | chr2:7666585-7668065 FORWARD
AT2G36970	17.301	3.71821	8.00182e-62	2.98463e-60	2.21818	UDP-glucoronosyl/UDP-glucosyl transferase family protein | chr2:15529006-15530749 FORWARD
AT1G48750	97.4962	20.9707	8.40017e-15	5.93336e-14	2.21697	protease inhibitor/seed storage/lipid transfer protein (LTP) family protein | chr1:18035967-18036510 FORWARD
AT1G23480	34.5029	7.4262	2.12193e-111	2.09173e-109	2.21602	Symbols: ATCSLA03, CSLA03, ATCSLA3 | ATCSLA03 (CELLULOSE SYNTHASE-LIKE A3); cellulose synthase/ transferase, transferring glycosyl groups | chr1:8333020-8336385 FORWARD
AT1G30600	4.78323	1.02959	2.25443e-36	3.99671e-35	2.21592	subtilase family protein | chr1:10841142-10845050 REVERSE
AT2G22930	8.42268	1.81345	2.70027e-34	4.44047e-33	2.21554	glycosyltransferase family protein | chr2:9759673-9761163 FORWARD
AT2G17230	197.944	42.7162	2.21684e-195	5.84888e-193	2.21223	Symbols: EXL5 | EXL5 (EXORDIUM LIKE 5) | chr2:7494536-7496016 REVERSE
AT5G61480	5.4807	1.18487	8.39273e-44	1.906e-42	2.20963	leucine-rich repeat transmembrane protein kinase, putative | chr5:24724541-24727842 REVERSE
AT1G80240	13.773	2.98339	1.6596e-45	3.93849e-44	2.20682	unknown protein | chr1:30171357-30172839 REVERSE
AT3G16920	16.2492	3.53184	3.51711e-49	9.41799e-48	2.20188	chitinase | chr3:5776486-5777889 REVERSE
AT5G62930	8.56291	1.86475	8.62856e-25	9.86648e-24	2.19912	GDSL-motif lipase/hydrolase family protein | chr5:25254888-25256617 FORWARD
AT5G53760	2.30308	0.502012	1.1625e-16	9.06407e-16	2.19777	Symbols: MLO11, ATMLO11 | MLO11 (MILDEW RESISTANCE LOCUS O 11); calmodulin binding | chr5:21822486-21826450 FORWARD
AT2G46890	9.14849	1.99515	4.453e-29	5.97541e-28	2.19703	oxidoreductase, acting on the CH-CH group of donors | chr2:19266733-19268170 REVERSE
AT5G25460	53.4713	11.6698	1.56609e-116	1.65278e-114	2.19598	unknown protein | chr5:8863363-8865677 FORWARD
AT3G53730	216.416	47.4649	1.95174e-138	2.82388e-136	2.18888	histone H4 | chr3:19912494-19913033 REVERSE
AT5G03760	39.326	8.65158	1.01074e-123	1.19301e-121	2.18445	Symbols: ATCSLA09, CSLA09, ATCSLA9, CSLA9, RAT4 | ATCSLA09; mannan synthase/ transferase, transferring glycosyl groups | chr5:985675-990549 REVERSE
AT5G55830	2.22775	0.490696	3.55585e-15	2.56104e-14	2.18269	lectin protein kinase, putative | chr5:22594655-22596843 FORWARD
AT5G60020	20.5141	4.51917	4.10286e-19	3.64765e-18	2.18248	Symbols: LAC17, ATLAC17 | LAC17 (laccase 17); laccase | chr5:24167996-24170462 FORWARD
AT3G54560	48.5419	10.6978	7.6971e-29	1.02216e-27	2.18192	Symbols: HTA11 | HTA11; DNA binding | chr3:20196266-20197650 FORWARD
AT1G16520	20.157	4.44699	8.65102e-59	2.88491e-57	2.18038	unknown protein | chr1:5648760-5651167 FORWARD
AT4G31760	3.44432	0.765127	1.01717e-11	5.95011e-11	2.17045	peroxidase, putative | chr4:15368260-15369724 REVERSE
AT5G45800	0.985365	0.219259	6.07492e-08	2.66024e-07	2.16802	Symbols: MEE62 | MEE62 (maternal effect embryo arrest 62); ATP binding / protein binding / protein kinase/ protein serine/threonine kinase/ protein tyrosine kinase | chr5:18575536-18579107 REVERSE
AT2G47120	1.47121	0.327366	0.000132657	0.000401756	2.16802	short-chain dehydrogenase/reductase (SDR) family protein | chr2:19347359-19348238 REVERSE
AT3G59260	1.42793	0.317737	0.000132657	0.000401756	2.16802	pirin, putative | chr3:21903839-21905188 FORWARD
AT5G49340	10.0193	2.23744	7.56357e-36	1.31618e-34	2.16286	unknown protein | chr5:20007348-20009038 REVERSE
AT1G48480	13.3003	2.97088	1.39244e-27	1.7568e-26	2.1625	Symbols: RKL1 | RKL1; ATP binding / kinase/ protein serine/threonine kinase | chr1:17918391-17920985 FORWARD
AT5G67200	1.89261	0.423014	7.44123e-13	4.70081e-12	2.1616	leucine-rich repeat transmembrane protein kinase, putative | chr5:26813725-26816566 REVERSE
AT4G08990	1.08388	0.244806	6.10467e-15	4.34274e-14	2.14649	DNA (cytosine-5-)-methyltransferase, putative | chr4:5764781-5770496 FORWARD
AT5G65420	5.45155	1.23277	1.60811e-20	1.52732e-19	2.14476	Symbols: CYCD4;1 | CYCD4;1 (CYCLIN D4;1); cyclin-dependent protein kinase regulator | chr5:26141470-26143993 REVERSE
AT2G44160	446.045	100.917	1.5712e-209	4.47442e-207	2.14403	Symbols: MTHFR2 | MTHFR2 (METHYLENETETRAHYDROFOLATE REDUCTASE 2); methylenetetrahydrofolate reductase (NADPH) | chr2:18262210-18265346 FORWARD
AT4G35630	158.072	35.7926	5.34798e-181	1.156e-178	2.14285	Symbols: PSAT | PSAT; O-phospho-L-serine:2-oxoglutarate aminotransferase | chr4:16904059-16905722 FORWARD
AT3G59970	152.361	34.5059	1.57275e-186	3.61752e-184	2.14258	Symbols: MTHFR1 | MTHFR1 (METHYLENETETRAHYDROFOLATE REDUCTASE 1); methylenetetrahydrofolate reductase (NADPH) | chr3:22151195-22154483 FORWARD
AT1G02800	11.8653	2.68764	2.92427e-49	7.8422e-48	2.14233	Symbols: ATCEL2, CEL2 | ATCEL2; cellulase/ hydrolase, hydrolyzing O-glycosyl compounds | chr1:613216-616191 REVERSE
AT4G20940	4.52479	1.02627	2.02066e-36	3.58582e-35	2.14044	leucine-rich repeat family protein | chr4:11202728-11206280 FORWARD
AT1G77600	0.31179	0.0708355	3.0729e-05	0.000101624	2.13803	binding | chr1:29152748-29162156 REVERSE
AT2G02780	0.634089	0.144059	3.0729e-05	0.000101624	2.13803	leucine-rich repeat transmembrane protein kinase, putative | chr2:781847-784646 REVERSE
AT2G16760	10.7698	2.44968	4.51534e-32	6.79042e-31	2.13633	FUNCTIONS IN: molecular_function unknown; LOCATED IN: endoplasmic reticulum; EXPRESSED IN: 10 plant structures; EXPRESSED DURING: 6 growth stages; CONTAINS InterPro DOMAIN/s: Six-bladed beta-propeller, TolB-like (InterPro:IPR011042); BEST Arabidopsis thaliana protein match is: unknown protein (TAIR:AT2G47370.1); Has 78 Blast hits to 78 proteins in 24 species: Archae - 0; Bacteria - 32; Metazoa - …
AT5G06940	4.03706	0.919259	1.94402e-28	2.53655e-27	2.13476	leucine-rich repeat family protein | chr5:2148078-2150771 REVERSE
AT5G03610	9.12202	2.08085	2.21623e-33	3.5063e-32	2.13218	GDSL-motif lipase/hydrolase family protein | chr5:915465-918485 FORWARD
AT4G37390	2.12638	0.48667	1.4038e-13	9.25259e-13	2.12738	Symbols: YDK1, GH3.2, BRU6, GH3-2, AUR3 | BRU6; indole-3-acetic acid amido synthetase | chr4:17579657-17582022 FORWARD
AT2G36200	8.45131	1.93928	7.1747e-62	2.68729e-60	2.12366	kinesin motor protein-related | chr2:15179723-15185214 REVERSE
AT2G40150	6.35691	1.46005	4.02003e-25	4.64114e-24	2.12231	INVOLVED IN: biological_process unknown; EXPRESSED IN: 21 plant structures; EXPRESSED DURING: 13 growth stages; CONTAINS InterPro DOMAIN/s: Protein of unknown function DUF231, plant (InterPro:IPR004253); BEST Arabidopsis thaliana protein match is: ESK1 (ESKIMO 1) (TAIR:AT3G55990.1); Has 712 Blast hits to 693 proteins in 16 species: Archae - 0; Bacteria - 0; Metazoa - 0; Fungi - 0; Plants - 712; V…
AT1G12090	42.5171	9.77596	2.74821e-28	3.56255e-27	2.12073	Symbols: ELP | ELP (EXTENSIN-LIKE PROTEIN); lipid binding | chr1:4089847-4090725 REVERSE
AT2G26900	1083.92	249.277	2.47402e-211	7.52312e-209	2.12044	bile acid:sodium symporter family protein | chr2:11474952-11477944 REVERSE
AT2G29130	5.98338	1.37778	5.64567e-32	8.44778e-31	2.11861	Symbols: LAC2, ATLAC2 | LAC2 (laccase 2); laccase | chr2:12524889-12527747 REVERSE
AT1G56670	1.45149	0.334233	4.46989e-06	1.63462e-05	2.11861	GDSL-motif lipase/hydrolase family protein | chr1:21241673-21244047 FORWARD
AT2G36885	26.1157	6.03317	1.26269e-55	3.92616e-54	2.11393	unknown protein | chr2:15482003-15483711 REVERSE
AT5G01630	0.300493	0.0694359	0.00021916	0.000642369	2.11358	Symbols: BRCA2B, BRCA2(V), ATBRCA2(V) | BRCA2B (BRCA2-LIKE B); protein binding / single-stranded DNA binding | chr5:234851-240911 REVERSE
AT3G25400	56.5785	13.076	5.36638e-28	6.90662e-27	2.11333	FUNCTIONS IN: molecular_function unknown; INVOLVED IN: biological_process unknown; LOCATED IN: cellular_component unknown; EXPRESSED IN: 11 plant structures; EXPRESSED DURING: 6 growth stages; CONTAINS InterPro DOMAIN/s: NTP Pyrophosphohydrolase MazG-related, RS21-C6 (InterPro:IPR011394), EAR (InterPro:IPR009039), NTP pyrophosphohydrolase MazG, putative catalytic core (InterPro:IPR004518); Has 57…
AT2G29440	21.104	4.87832	1.61653e-41	3.44854e-40	2.11306	Symbols: ATGSTU6, GST24 | ATGSTU6 (ARABIDOPSIS THALIANA GLUTATHIONE S-TRANSFERASE TAU 6); glutathione transferase | chr2:12620060-12621148 REVERSE
AT3G51290	3.53802	0.818242	4.14008e-20	3.85655e-19	2.11234	proline-rich family protein | chr3:19039980-19042569 FORWARD
AT1G24070	5.59765	1.29577	1.01073e-27	1.28424e-26	2.11101	Symbols: ATCSLA10, CSLA10 | ATCSLA10; cellulose synthase/ transferase, transferring glycosyl groups | chr1:8516238-8519734 REVERSE
AT5G03740	2.18904	0.506976	1.00154e-08	4.69401e-08	2.11031	Symbols: HD2C, HDT3 | HD2C (HISTONE DEACETYLASE 2C); histone deacetylase/ nucleic acid binding / transcription repressor/ zinc ion binding | chr5:981876-984200 FORWARD
AT4G12545	5.55789	1.29076	2.74254e-11	1.55955e-10	2.10632	protease inhibitor/seed storage/lipid transfer protein (LTP) family protein | chr4:7434199-7434858 FORWARD
AT1G05850	259.633	60.5456	9.30237e-186	2.11258e-183	2.10038	Symbols: POM1, ERH2, ELP1, CTL1, ELP, HOT2, ATCTL1 | POM1 (POM-POM1); chitinase | chr1:1766503-1768695 REVERSE
AT1G02335	2.85282	0.667772	6.31702e-08	2.76356e-07	2.09496	Symbols: GL22 | GL22 (GERMIN-LIKE PROTEIN SUBFAMILY 2 MEMBER 2 PRECURSOR.); manganese ion binding / nutrient reservoir | chr1:463855-464924 REVERSE
AT5G15310	1.07481	0.251586	4.99731e-05	0.000160733	2.09496	Symbols: ATMYB16, ATMIXTA | ATMYB16 (MYB DOMAIN PROTEIN 16); DNA binding / transcription factor | chr5:4974671-4976227 FORWARD
AT3G60900	29.3594	6.87587	1.32151e-13	8.71983e-13	2.09421	Symbols: FLA10 | FLA10 | chr3:22499360-22501239 REVERSE
AT3G06030	2.38258	0.560699	2.01255e-15	1.47678e-14	2.08722	Symbols: ANP3, MAPKKK12 | ANP3 (ARABIDOPSIS NPK1-RELATED PROTEIN KINASE 3); ATP binding / kinase/ protein kinase/ protein serine/threonine kinase | chr3:1818740-1822840 REVERSE
AT4G03110	15.7613	3.73101	4.12526e-58	1.34322e-56	2.07875	RNA-binding protein, putative | chr4:1376306-1379420 REVERSE
AT3G61820	8.38541	1.98677	5.75083e-37	1.04113e-35	2.07746	aspartyl protease family protein | chr3:22879804-22881630 REVERSE
AT5G58960	2.15777	0.512243	4.90495e-12	2.93039e-11	2.07464	Symbols: GIL1 | GIL1 (GRAVITROPIC IN THE LIGHT) | chr5:23805717-23808478 FORWARD
AT1G32860	13.8742	3.30006	3.70898e-49	9.90221e-48	2.07185	glycosyl hydrolase family 17 protein | chr1:11907109-11908928 REVERSE
AT1G68200	1.67594	0.399559	3.0491e-05	0.000100948	2.06849	zinc finger (CCCH-type) family protein | chr1:25562118-25563948 FORWARD
AT4G34950	16.6032	3.96249	2.03731e-26	2.46969e-25	2.06698	nodulin family protein | chr4:16642316-16644818 REVERSE
AT4G16590	11.0661	2.64149	5.78224e-47	1.42891e-45	2.06672	Symbols: ATCSLA01, CSLA01, ATCSLA1 | ATCSLA01; cellulose synthase/ glucosyltransferase/ transferase, transferring glycosyl groups | chr4:9345150-9349221 FORWARD
AT5G15510	3.46252	0.82659	4.01184e-18	3.38394e-17	2.06658	FUNCTIONS IN: molecular_function unknown; INVOLVED IN: biological_process unknown; EXPRESSED IN: 17 plant structures; EXPRESSED DURING: 7 growth stages; CONTAINS InterPro DOMAIN/s: Targeting for Xklp2 (InterPro:IPR009675); BEST Arabidopsis thaliana protein match is: unknown protein (TAIR:AT3G01015.1); Has 992 Blast hits to 819 proteins in 107 species: Archae - 0; Bacteria - 11; Metazoa - 477; Fun…
AT2G18890	3.47783	0.830589	2.66239e-14	1.82452e-13	2.06598	protein kinase family protein | chr2:8183890-8186796 FORWARD
AT1G80530	5.02596	1.20127	1.2901e-26	1.5756e-25	2.06484	nodulin family protein | chr1:30277952-30280324 REVERSE
AT3G48460	22.8295	5.4569	1.34365e-25	1.58386e-24	2.06475	GDSL-motif lipase/hydrolase family protein | chr3:17949445-17951195 FORWARD
AT5G58390	23.4525	5.61658	1.76555e-58	5.82275e-57	2.06197	peroxidase, putative | chr5:23599567-23601325 REVERSE
AT2G35760	15.8613	3.80087	3.75477e-36	6.61083e-35	2.06111	integral membrane family protein | chr2:15031923-15033307 FORWARD
AT2G37080	4.78858	1.14811	3.24934e-27	4.05682e-26	2.06033	myosin heavy chain-related | chr2:15581386-15585186 REVERSE
AT4G01950	7.76702	1.86411	3.11407e-34	5.09295e-33	2.05887	Symbols: ATGPAT3, GPAT3 | GPAT3 (GLYCEROL-3-PHOSPHATE ACYLTRANSFERASE 3); acyltransferase | chr4:844409-846787 REVERSE
AT1G31550	1.76968	0.426349	6.45554e-08	2.82141e-07	2.05338	GDSL-motif lipase, putative | chr1:11295525-11297379 REVERSE
AT2G38320	3.39519	0.818809	7.62034e-15	5.39528e-14	2.05189	unknown protein | chr2:16055289-16057980 FORWARD
AT4G39470	8.48856	2.04739	1.45274e-29	1.99263e-28	2.05174	chloroplast lumen common family protein | chr4:18359373-18361170 REVERSE
AT1G47210	1.85864	0.448656	1.62707e-08	7.47155e-08	2.05057	Symbols: CYCA3;2 | cyclin family protein | chr1:17300951-17302866 FORWARD
AT1G70950	0.840007	0.202769	8.09214e-05	0.000253414	2.05057	FUNCTIONS IN: molecular_function unknown; INVOLVED IN: biological_process unknown; EXPRESSED IN: 6 plant structures; EXPRESSED DURING: 4 anthesis, petal differentiation and expansion stage, D bilateral stage, E expanded cotyledon stage; CONTAINS InterPro DOMAIN/s: Targeting for Xklp2 (InterPro:IPR009675); BEST Arabidopsis thaliana protein match is: unknown protein (TAIR:AT1G23060.1); Has 875 Blas…
AT5G16720	2.34361	0.565722	2.19796e-15	1.60887e-14	2.05057	unknown protein | chr5:5494228-5496810 FORWARD
AT4G03210	310.976	75.2173	7.09262e-174	1.44601e-171	2.04767	Symbols: XTH9 | XTH9 (XYLOGLUCAN ENDOTRANSGLUCOSYLASE/HYDROLASE 9); hydrolase, acting on glycosyl bonds / xyloglucan:xyloglucosyl transferase | chr4:1415949-1417327 FORWARD
AT2G16630	1.30268	0.315348	1.85726e-05	6.32278e-05	2.04646	proline-rich family protein | chr2:7209239-7211037 FORWARD
AT5G45940	4.2358	1.02649	7.11133e-11	3.90405e-10	2.04492	Symbols: atnudt11 | atnudt11 (Arabidopsis thaliana Nudix hydrolase homolog 11); hydrolase | chr5:18629562-18630691 REVERSE
AT5G10570	1.86749	0.452971	1.06928e-06	4.17314e-06	2.04361	basic helix-loop-helix (bHLH) family protein | chr5:3341357-3342992 FORWARD
AT1G79480	1.33835	0.325094	2.62167e-07	1.08003e-06	2.04152	LOCATED IN: endomembrane system; CONTAINS InterPro DOMAIN/s: X8 (InterPro:IPR012946); BEST Arabidopsis thaliana protein match is: glycosyl hydrolase family protein 17 (TAIR:AT5G67460.1); Has 136128 Blast hits to 57102 proteins in 1817 species: Archae - 165; Bacteria - 17617; Metazoa - 56967; Fungi - 20796; Plants - 12784; Viruses - 3661; Other Eukaryotes - 24138 (source: NCBI BLink). | chr1:29897…
AT5G44030	31.7052	7.71054	8.52825e-120	9.50344e-118	2.03982	Symbols: CESA4, IRX5, NWS2 | CESA4 (CELLULOSE SYNTHASE A4); cellulose synthase/ transferase, transferring glycosyl groups | chr5:17714645-17719723 FORWARD
AT1G60530	6.5257	1.5944	1.73186e-16	1.33986e-15	2.03312	dynamin family protein | chr1:22299797-22301167 FORWARD
AT5G44530	4.33965	1.06048	3.07551e-30	4.34129e-29	2.03286	subtilase family protein | chr5:17937689-17941292 FORWARD
AT2G22490	4.15197	1.01507	6.04014e-19	5.32773e-18	2.03222	Symbols: CYCD2;1, ATCYCD2;1 | CYCD2;1 (Cyclin D2;1); cyclin-dependent protein kinase regulator/ protein binding | chr2:9553803-9556141 REVERSE
AT1G47670	14.0212	3.43533	6.07739e-52	1.72796e-50	2.02909	amino acid transporter family protein | chr1:17536667-17539538 REVERSE
AT2G45970	22.6044	5.54093	1.17364e-17	9.63678e-17	2.0284	Symbols: CYP86A8, LCR | CYP86A8; fatty acid (omega-1)-hydroxylase/ oxygen binding | chr2:18912260-18914739 REVERSE
AT5G23910	0.508993	0.124816	0.000216999	0.000636558	2.02785	ATP binding / microtubule motor | chr5:8068452-8072991 FORWARD
AT1G72180	4.69628	1.15457	2.54586e-38	4.77275e-37	2.02416	leucine-rich repeat transmembrane protein kinase, putative | chr1:27162820-27167430 FORWARD
AT1G01600	20.4504	5.03444	4.17505e-17	3.33205e-16	2.02223	Symbols: CYP86A4 | CYP86A4; fatty acid (omega-1)-hydroxylase/ oxygen binding | chr1:218994-221286 FORWARD
AT1G09000	2.18628	0.538454	6.70327e-14	4.50425e-13	2.02159	Symbols: ANP1, MAPKKK1 | ANP1 (ARABIDOPSIS NPK1-RELATED PROTEIN KINASE 1); MAP kinase kinase kinase/ kinase | chr1:2891037-2895182 FORWARD
AT3G16700	174.151	43.0613	1.01816e-130	1.29536e-128	2.01588	fumarylacetoacetate hydrolase family protein | chr3:5687721-5689719 FORWARD
AT4G38210	2.22957	0.55137	6.49906e-08	2.83974e-07	2.01567	Symbols: ATEXPA20, EXP20, ATEXP20, ATHEXP ALPHA 1.23 | ATEXPA20 (ARABIDOPSIS THALIANA EXPANSIN A20) | chr4:17922756-17923973 REVERSE
AT2G25737	174.264	43.1666	2.36425e-168	4.41843e-166	2.01329	unknown protein | chr2:10976936-10979900 FORWARD
AT4G37160	6.69267	1.65942	1.65622e-28	2.16576e-27	2.0119	Symbols: sks15 | sks15 (SKU5 Similar 15); copper ion binding / oxidoreductase | chr4:17494705-17497124 REVERSE
AT1G78430	2.58932	0.642011	2.98669e-11	1.69195e-10	2.0119	FUNCTIONS IN: molecular_function unknown; INVOLVED IN: biological_process unknown; LOCATED IN: cellular_component unknown; EXPRESSED IN: 16 plant structures; EXPRESSED DURING: 8 growth stages; BEST Arabidopsis thaliana protein match is: tropomyosin-related (TAIR:AT1G17140.2); Has 36552 Blast hits to 19717 proteins in 1278 species: Archae - 377; Bacteria - 3766; Metazoa - 19812; Fungi - 2701; Plan…
AT1G08000	1.41441	0.350698	1.72479e-06	6.58955e-06	2.0119	zinc finger (GATA type) family protein | chr1:2483240-2485109 REVERSE
AT3G09820	367.357	91.3398	1.41499e-178	2.95189e-176	2.00787	Symbols: ADK1, ATADK1 | ADK1 (adenosine kinase 1); adenosine kinase/ copper ion binding | chr3:3011990-3014944 FORWARD
AT1G08250	17.7997	4.43444	2.84404e-52	8.12499e-51	2.00503	Symbols: ADT6 | ADT6 (arogenate dehydratase 6); arogenate dehydratase/ prephenate dehydratase | chr1:2588857-2590301 REVERSE
AT4G12880	5.58976	1.39283	1.93386e-11	1.1099e-10	2.00476	plastocyanin-like domain-containing protein | chr4:7544381-7545327 REVERSE
AT1G65930	635.598	158.857	1.27219e-186	2.9642e-184	2.00038	isocitrate dehydrogenase, putative / NADP+ isocitrate dehydrogenase, putative | chr1:24538886-24542129 FORWARD
AT3G54180	14.5165	3.63008	6.72376e-39	1.28468e-37	1.99963	Symbols: CDC2B, CDKB1;1 | CDKB1;1 (CYCLIN-DEPENDENT KINASE B1;1); cyclin-dependent protein kinase/ kinase/ protein binding | chr3:20059796-20061438 FORWARD
AT2G35860	26.1997	6.55503	7.49037e-17	5.88632e-16	1.99888	Symbols: FLA16 | FLA16 (FASCICLIN-LIKE ARABINOGALACTAN PROTEIN 16 PRECURSOR) | chr2:15059763-15062122 FORWARD
AT1G02970	1.11609	0.27939	1.0745e-06	4.1926e-06	1.9981	Symbols: WEE1, ATWEE1 | WEE1 (ARABIDOPSIS WEE1 KINASE HOMOLOG); kinase/ protein kinase | chr1:673306-676378 FORWARD
AT5G64640	2.52863	0.632992	2.93351e-14	2.00572e-13	1.9981	pectinesterase family protein | chr5:25836727-25839199 FORWARD
AT5G24105	5.39442	1.35038	4.13736e-09	1.99592e-08	1.9981	Symbols: AGP41 | AGP41 (ARABINOGALACTAN-PROTEIN 41) | chr5:8151924-8152867 FORWARD
AT3G21190	25.1029	6.29509	1.32815e-16	1.03287e-15	1.99556	unknown protein | chr3:7432299-7434665 REVERSE
AT1G64210	1.59019	0.398947	2.57006e-08	1.16086e-07	1.99493	leucine-rich repeat transmembrane protein kinase, putative | chr1:23831033-23832863 FORWARD
AT3G05880	243.065	61.0584	7.89102e-121	8.90395e-119	1.99308	Symbols: RCI2A | RCI2A (RARE-COLD-INDUCIBLE 2A) | chr3:1755497-1756540 REVERSE
AT1G44970	11.1076	2.79377	4.17025e-33	6.50595e-32	1.99127	peroxidase, putative | chr1:17002117-17003688 FORWARD
AT2G14620	6.69592	1.68496	5.71715e-21	5.5235e-20	1.99057	xyloglucan:xyloglucosyl transferase, putative / xyloglucan endotransglycosylase, putative / endo-xyloglucan transferase, putative | chr2:6244781-6246233 FORWARD
AT3G19480	213.026	53.6226	1.78053e-170	3.51039e-168	1.99012	D-3-phosphoglycerate dehydrogenase, putative / 3-PGDH, putative | chr3:6752531-6754785 FORWARD
AT1G51630	35.7103	8.99072	3.41818e-17	2.74388e-16	1.98983	unknown protein | chr1:19141973-19144294 REVERSE
AT2G45470	30.2252	7.61045	2.08964e-12	1.27866e-11	1.9897	Symbols: FLA8, AGP8 | FLA8 (FASCICLIN-LIKE ARABINOGALACTAN PROTEIN 8) | chr2:18742540-18744111 REVERSE
AT2G17120	1.65111	0.416794	6.68198e-07	2.66266e-06	1.98603	Symbols: LYM2 | LYM2 (LYSM DOMAIN GPI-ANCHORED PROTEIN 2 PRECURSOR) | chr2:7459047-7460819 FORWARD
AT1G01790	46.7701	11.8103	8.8098e-146	1.38646e-143	1.98555	Symbols: KEA1, ATKEA1 | KEA1 (K EFFLUX ANTIPORTER 1); potassium ion transmembrane transporter/ potassium:hydrogen antiporter | chr1:284781-291094 FORWARD
AT2G31160	15.3236	3.88217	6.51118e-33	1.00791e-31	1.98082	Symbols: LSH3 | LSH3 (LIGHT SENSITIVE HYPOCOTYLS 3) | chr2:13277811-13278745 FORWARD
AT4G35620	4.10348	1.04003	5.70367e-17	4.49998e-16	1.98023	Symbols: CYCB2;2 | CYCB2;2 (Cyclin B2;2); cyclin-dependent protein kinase regulator | chr4:16901621-16903920 FORWARD
AT4G08455	8.60175	2.18124	1.32812e-19	1.20708e-18	1.97948	BTB/POZ domain-containing protein | chr4:5375874-5377056 FORWARD
AT3G07920	1.35173	0.34375	0.000351147	0.000998087	1.97538	translation initiation factor | chr3:2524420-2526229 REVERSE
AT3G51160	35.3338	8.9855	2.8074e-12	1.70679e-11	1.97538	Symbols: MUR1, MUR_1, GMD2 | MUR1 (MURUS 1); GDP-mannose 4,6-dehydratase | chr3:19007010-19008427 REVERSE
AT3G62020	2.82814	0.719206	4.15094e-07	1.68222e-06	1.97538	Symbols: GLP10 | GLP10 (GERMIN-LIKE PROTEIN 10); manganese ion binding / nutrient reservoir | chr3:22971358-22972268 REVERSE
AT2G31270	0.573988	0.145967	0.000351147	0.000998087	1.97538	Symbols: ATCDT1A, CDT1A, CDT1 | CDT1A (ARABIDOPSIS HOMOLOG OF YEAST CDT1 A); cyclin-dependent protein kinase/ protein binding | chr2:13329009-13331830 FORWARD
AT5G03300	1046.36	266.637	3.74446e-184	8.39742e-182	1.97242	Symbols: ADK2 | ADK2 (ADENOSINE KINASE 2); adenosine kinase/ copper ion binding / kinase | chr5:796442-799176 FORWARD
AT2G19570	1.25629	0.320559	4.70972e-05	0.000151973	1.97051	Symbols: CDA1, AT-CDA1, DESZ | CDA1 (CYTIDINE DEAMINASE 1); cytidine deaminase | chr2:8470374-8471644 REVERSE
AT4G34200	231.185	59.1211	6.44631e-170	1.2571e-167	1.9673	Symbols: EDA9 | EDA9 (embryo sac development arrest 9); ATP binding | chr4:16373819-16376622 REVERSE
AT4G32880	13.7903	3.5287	3.41902e-16	2.6158e-15	1.96645	Symbols: ATHB-8, ATHB8 | ATHB-8 (HOMEOBOX GENE 8); DNA binding / transcription factor | chr4:15863452-15868625 REVERSE
AT5G54630	5.97325	1.5286	6.14003e-23	6.47609e-22	1.96631	zinc finger protein-related | chr5:22192499-22194308 REVERSE
AT5G64100	4.76797	1.22468	1.039e-15	7.75404e-15	1.96097	peroxidase, putative | chr5:25650641-25652123 REVERSE
AT5G11420	33.2579	8.54372	3.95945e-12	2.38138e-11	1.96076	FUNCTIONS IN: molecular_function unknown; INVOLVED IN: biological_process unknown; LOCATED IN: cell wall, plant-type cell wall; EXPRESSED IN: 23 plant structures; EXPRESSED DURING: 13 growth stages; CONTAINS InterPro DOMAIN/s: Protein of unknown function DUF642 (InterPro:IPR006946), Galactose-binding like (InterPro:IPR008979); BEST Arabidopsis thaliana protein match is: unknown protein (TAIR:AT5G…
AT1G54340	339.639	87.2576	1.2635e-170	2.51871e-168	1.96065	Symbols: ICDH | ICDH (ISOCITRATE DEHYDROGENASE); isocitrate dehydrogenase (NADP+)/ oxidoreductase, acting on the CH-OH group of donors, NAD or NADP as acceptor | chr1:20283480-20286786 FORWARD
AT1G27950	11.3653	2.92166	4.05113e-22	4.11559e-21	1.95978	Symbols: LTPG1 | LTPG1 (GLYCOSYLPHOSPHATIDYLINOSITOL-ANCHORED LIPID PROTEIN TRANSFER 1) | chr1:9740704-9742159 FORWARD
AT1G54690	325.686	83.835	8.3877e-154	1.44696e-151	1.95785	Symbols: HTA3, H2AXB, G-H2AX, GAMMA-H2AX | GAMMA-H2AX (GAMMA HISTONE VARIANT H2AX); DNA binding | chr1:20414316-20415287 REVERSE
AT3G61250	1.95456	0.505926	6.34581e-08	2.77548e-07	1.94984	Symbols: AtMYB17 | AtMYB17 (myb domain protein 17); DNA binding / transcription factor | chr3:22671002-22672738 FORWARD
AT5G56580	11.28	2.93638	4.99544e-32	7.49357e-31	1.94166	Symbols: ATMKK6, ANQ1, MKK6 | MKK6 (MAP KINASE KINASE 6); MAP kinase kinase/ kinase | chr5:22904689-22906661 REVERSE
AT4G02330	4.04937	1.05435	3.21576e-19	2.86749e-18	1.94134	Symbols: ATPMEPCRB | ATPMEPCRB; pectinesterase | chr4:1032413-1035037 FORWARD
AT5G64630	4.23465	1.1026	3.21576e-19	2.86749e-18	1.94134	Symbols: FAS2, NFB01, NFB1, MUB3.9 | FAS2 (FASCIATA 2); nucleotide binding / protein binding | chr5:25833174-25836384 FORWARD
AT5G13140	5.62514	1.471	3.06401e-14	2.09096e-13	1.93509	FUNCTIONS IN: molecular_function unknown; INVOLVED IN: biological_process unknown; EXPRESSED IN: 22 plant structures; EXPRESSED DURING: 13 growth stages; CONTAINS InterPro DOMAIN/s: Pollen Ole e 1 allergen and extensin (InterPro:IPR006041); BEST Arabidopsis thaliana protein match is: unknown protein (TAIR:AT3G26960.1); Has 90 Blast hits to 85 proteins in 14 species: Archae - 0; Bacteria - 0; Meta…
AT4G15940	152.592	39.9303	1.02526e-130	1.29536e-128	1.93412	fumarylacetoacetate hydrolase family protein | chr4:9038289-9040370 FORWARD
AT1G17290	393.419	103.14	4.1125e-172	8.29015e-170	1.93147	Symbols: AlaAT1 | AlaAT1 (ALANINE AMINOTRANSFERAS); ATP binding / L-alanine:2-oxoglutarate aminotransferase | chr1:5922630-5926400 FORWARD
AT5G52050	0.871825	0.228636	7.45316e-05	0.000234427	1.93098	MATE efflux protein-related | chr5:21138862-21140643 FORWARD
AT5G65640	3.53625	0.927382	1.42755e-12	8.84074e-12	1.93098	Symbols: bHLH093 | bHLH093 (beta HLH protein 93); DNA binding / transcription factor | chr5:26237055-26239084 FORWARD
AT5G61840	23.5393	6.18057	1.20688e-15	8.97706e-15	1.92926	Symbols: GUT1 | GUT1; catalytic/ glucuronoxylan glucuronosyltransferase | chr5:24839178-24841940 REVERSE
AT4G23300	0.949961	0.24959	1.68368e-06	6.43935e-06	1.92831	protein kinase family protein | chr4:12181932-12184704 FORWARD
AT5G02560	407.695	107.253	3.12179e-153	5.28377e-151	1.92648	Symbols: HTA12 | HTA12; DNA binding | chr5:575382-576606 FORWARD
AT4G11080	17.8032	4.69738	3.02282e-47	7.56759e-46	1.92221	high mobility group (HMG1/2) family protein | chr4:6760867-6763272 REVERSE
AT1G17744	39.3587	10.3912	1.57014e-15	1.15878e-14	1.92132	unknown protein | chr1:6100961-6101983 REVERSE
AT5G15350	22.4366	5.94234	2.00842e-38	3.77705e-37	1.91675	plastocyanin-like domain-containing protein | chr5:4984959-4986239 REVERSE
AT1G77580	3.78857	1.00359	2.4723e-24	2.76015e-23	1.91649	myosin heavy chain-related | chr1:29144027-29147584 REVERSE
AT4G35060	17.5019	4.65046	8.74759e-34	1.40251e-32	1.91206	heavy-metal-associated domain-containing protein / copper chaperone (CCH)-related | chr4:16685720-16686703 REVERSE
AT5G22740	64.6091	17.1692	1.78488e-128	2.19332e-126	1.91191	Symbols: ATCSLA02, CSLA02, ATCSLA2 | ATCSLA02; mannan synthase/ transferase, transferring glycosyl groups | chr5:7554928-7560073 REVERSE
AT4G37080	12.9094	3.4325	8.73099e-23	9.12305e-22	1.91109	unknown protein | chr4:17473272-17476952 FORWARD
AT5G43270	0.772058	0.205646	0.000334064	0.000953155	1.90855	Symbols: SPL2 | SPL2 (SQUAMOSA PROMOTER BINDING PROTEIN-LIKE 2); DNA binding / transcription factor | chr5:17360305-17363773 REVERSE
AT5G57520	1.7382	0.462989	0.000334064	0.000953155	1.90855	Symbols: ZFP2, ATZFP2 | ZFP2 (ZINC FINGER PROTEIN 2); nucleic acid binding / transcription factor/ zinc ion binding | chr5:23295964-23296683 FORWARD
AT4G24660	28.6899	7.65612	2.3434e-48	6.08435e-47	1.90586	Symbols: ATHB22, MEE68 | ATHB22 (HOMEOBOX PROTEIN 22); DNA binding / transcription factor | chr4:12724743-12725637 REVERSE
AT4G38650	0.980804	0.261893	4.34685e-06	1.59157e-05	1.90499	glycosyl hydrolase family 10 protein | chr4:18063166-18065849 FORWARD
AT1G62950	1.84995	0.494549	1.6599e-13	1.08925e-12	1.9033	leucine-rich repeat transmembrane protein kinase, putative | chr1:23315294-23318234 FORWARD
AT3G56480	6.14226	1.64314	1.36276e-29	1.87064e-28	1.90232	myosin heavy chain-related | chr3:20936098-20939631 REVERSE
AT5G64280	91.7133	24.5363	7.08959e-135	9.56348e-133	1.90221	Symbols: DiT2.2 | DiT2.2 (dicarboxylate transporter 2.2); oxoglutarate:malate antiporter | chr5:25711069-25713473 REVERSE
AT1G07270	2.64391	0.707598	1.10354e-10	5.98324e-10	1.90167	cell division control protein CDC6b, putative (CDC6b) | chr1:2229757-2232897 REVERSE
AT1G50420	8.58241	2.29714	3.88551e-35	6.57641e-34	1.90154	Symbols: SCL3, SCL-3 | SCL3; transcription factor | chr1:18677926-18680117 REVERSE
AT1G58340	3.93078	1.05316	1.03624e-19	9.46602e-19	1.90009	Symbols: ZF14 | ZF14; antiporter/ drug transporter/ transporter | chr1:21653008-21655439 FORWARD
AT1G31320	1.44001	0.386226	0.000197838	0.000582729	1.89856	Symbols: LBD4 | LBD4 (LOB DOMAIN-CONTAINING PROTEIN 4) | chr1:11213017-11214382 FORWARD
AT1G59950	1.43403	0.384622	0.000197838	0.000582729	1.89856	aldo/keto reductase, putative | chr1:22068033-22070588 REVERSE
AT5G24780	1.92873	0.517306	2.66046e-06	9.94609e-06	1.89856	Symbols: VSP1, ATVSP1 | VSP1 (VEGETATIVE STORAGE PROTEIN 1); acid phosphatase/ transcription factor binding | chr5:8507590-8508957 REVERSE
AT1G04660	1.70879	0.460113	1.62892e-06	6.23842e-06	1.89292	glycine-rich protein | chr1:1300486-1301773 REVERSE
AT5G60230	1.00361	0.270718	0.000117424	0.000358711	1.89034	Symbols: SEN2, ATSEN2 | SEN2 (splicing endonuclease 2); nuclease/ tRNA-intron endonuclease | chr5:24250091-24251595 REVERSE
AT4G14760	0.568796	0.153429	1.01492e-08	4.75548e-08	1.89034	LOCATED IN: nucleus; EXPRESSED IN: 22 plant structures; EXPRESSED DURING: 13 growth stages; CONTAINS InterPro DOMAIN/s: Prefoldin (InterPro:IPR009053), KIP1-like (InterPro:IPR011684); BEST Arabidopsis thaliana protein match is: kinase interacting family protein (TAIR:AT3G22790.1); Has 167525 Blast hits to 63593 proteins in 2151 species: Archae - 1921; Bacteria - 21978; Metazoa - 82150; Fungi - 11…
AT2G16780	26.7068	7.21048	4.51864e-15	3.24146e-14	1.88904	Symbols: MSI2, MSI02, NFC02, NFC2 | MSI2 (MULTICOPY SUPPRESSOR OF IRA1 2) | chr2:7281462-7283646 REVERSE
AT5G62390	15.9482	4.32355	3.64426e-22	3.71276e-21	1.88311	Symbols: ATBAG7 | ATBAG7 (ARABIDOPSIS THALIANA BCL-2-ASSOCIATED ATHANOGENE 7); calmodulin binding | chr5:25051978-25054289 REVERSE
AT4G32730	2.99023	0.813233	1.20418e-23	1.31572e-22	1.87852	Symbols: PC-MYB1, MYB3R-1, ATMYB3R-1, ATMYB3R1 | PC-MYB1; DNA binding / transcription coactivator/ transcription factor | chr4:15790345-15795854 FORWARD
AT3G54650	6.16205	1.67867	1.04408e-27	1.32568e-26	1.87609	Symbols: FBL17 | FBL17; ubiquitin-protein ligase | chr3:20225773-20228921 REVERSE
AT2G31110	2.06595	0.562904	1.4917e-07	6.29264e-07	1.87584	unknown protein | chr2:13258329-13262099 REVERSE
AT5G06090	1.80891	0.492869	1.4917e-07	6.29264e-07	1.87584	Symbols: ATGPAT7, GPAT7 | GPAT7 (GLYCEROL-3-PHOSPHATE ACYLTRANSFERASE 7); 1-acylglycerol-3-phosphate O-acyltransferase/ acyltransferase | chr5:1835106-1836722 FORWARD
AT3G20790	15.4976	4.22575	6.49292e-40	1.3001e-38	1.87477	oxidoreductase family protein | chr3:7268752-7271287 FORWARD
AT3G26700	8.5192	2.32648	7.15223e-35	1.20261e-33	1.87257	protein kinase family protein | chr3:9809950-9812664 FORWARD
AT1G02065	3.5404	0.966838	2.00418e-14	1.38456e-13	1.87257	Symbols: SPL8 | SPL8 (SQUAMOSA PROMOTER BINDING PROTEIN-LIKE 8); DNA binding | chr1:365209-367340 FORWARD
AT3G12340	1.69864	0.464837	5.69659e-08	2.50251e-07	1.86958	FK506 binding / peptidyl-prolyl cis-trans isomerase | chr3:3925526-3929405 REVERSE
AT3G18280	8.41348	2.30327	9.02592e-13	5.67393e-12	1.86902	protease inhibitor/seed storage/lipid transfer protein (LTP) family protein | chr3:6267049-6267643 FORWARD
AT3G19050	3.72929	1.02097	2.6352e-22	2.70007e-21	1.86897	Symbols: POK2 | POK2 (PHRAGMOPLAST ORIENTING KINESIN 2); ATP binding / microtubule motor | chr3:6578047-6590188 FORWARD
AT2G07170	1.90898	0.523758	3.78039e-13	2.43533e-12	1.86583	binding | chr2:2975565-2978820 FORWARD
AT4G00630	86.1276	23.6325	9.40828e-148	1.52067e-145	1.8657	Symbols: KEA2, ATKEA2 | KEA2; potassium ion transmembrane transporter/ potassium:hydrogen antiporter | chr4:261531-268050 REVERSE
AT3G58060	101.708	27.9891	4.97077e-110	4.84677e-108	1.8615	cation efflux family protein / metal tolerance protein, putative (MTPc3) | chr3:21497778-21499676 REVERSE
AT2G16660	20.9865	5.77638	9.31817e-15	6.55083e-14	1.86122	nodulin family protein | chr2:7218706-7221625 REVERSE
AT2G31690	1.57198	0.432759	1.55832e-06	5.98286e-06	1.86095	lipase class 3 family protein | chr2:13476093-13477547 REVERSE
AT1G44900	30.3813	8.36959	2.75321e-97	2.2555e-95	1.85995	Symbols: MCM2 | ATP binding / DNA binding / DNA-dependent ATPase | chr1:16970259-16974641 FORWARD
AT1G52340	35.5977	9.80815	7.76077e-15	5.48822e-14	1.85973	Symbols: ABA2, SIS4, GIN1, SDR1, ISI4, SRE1, ATABA2, ATSDR1 | ABA2 (ABA DEFICIENT 2); alcohol dehydrogenase/ oxidoreductase/ xanthoxin dehydrogenase | chr1:19489794-19491648 REVERSE
AT3G56000	5.18605	1.43069	5.07951e-22	5.13128e-21	1.85792	Symbols: ATCSLA14, CSLA14 | ATCSLA14; cellulose synthase/ transferase, transferring glycosyl groups | chr3:20783318-20785796 REVERSE
AT1G72190	4.88025	1.34633	8.54497e-15	6.03327e-14	1.85792	oxidoreductase family protein | chr1:27167363-27169717 REVERSE
AT2G22660	23.1637	6.40116	4.20428e-82	2.63738e-80	1.85546	FUNCTIONS IN: molecular_function unknown; INVOLVED IN: biological_process unknown; LOCATED IN: plasma membrane; EXPRESSED IN: 24 plant structures; EXPRESSED DURING: 13 growth stages; CONTAINS InterPro DOMAIN/s: Protein of unknown function DUF1399 (InterPro:IPR009836); BEST Arabidopsis thaliana protein match is: glycine-rich protein (TAIR:AT4G37900.1); Has 14843 Blast hits to 4550 proteins in 469 …
AT5G19140	132.45	36.6428	5.88053e-125	7.03351e-123	1.85384	Symbols: ATAILP1, AILP1 | AILP1 | chr5:6423269-6426166 FORWARD
AT3G62650	3.60597	0.998358	2.31019e-07	9.56104e-07	1.85276	unknown protein | chr3:23168061-23169187 FORWARD
AT2G33500	0.841923	0.233097	0.000312035	0.000893998	1.85276	zinc finger (B-box type) family protein | chr2:14187987-14190254 REVERSE
AT2G34190	11.9901	3.32206	2.61744e-43	5.84074e-42	1.85169	xanthine/uracil permease family protein | chr2:14436809-14439516 FORWARD
AT5G06390	21.1494	5.86394	7.54325e-15	5.34704e-14	1.85067	Symbols: FLA17 | FLA17 (FASCICLIN-LIKE ARABINOGALACTAN PROTEIN 17 PRECURSOR) | chr5:1952851-1955788 FORWARD
AT5G26930	4.46672	1.23857	1.42215e-07	6.01337e-07	1.85054	zinc finger (GATA type) family protein | chr5:9479466-9480200 FORWARD
AT4G35030	2.47387	0.686306	4.48047e-11	2.49951e-10	1.84985	protein kinase family protein | chr4:16676129-16678113 FORWARD
AT1G76680	1.94213	0.539285	8.76752e-08	3.77666e-07	1.84852	Symbols: OPR1 | OPR1; 12-oxophytodienoate reductase | chr1:28776861-28778467 FORWARD
AT5G09760	6.13594	1.71009	1.60161e-25	1.8793e-24	1.84321	pectinesterase family protein | chr5:3032375-3034543 FORWARD
AT2G28080	17.9353	5.00179	1.3277e-21	1.31386e-20	1.84229	glycosyltransferase family protein | chr2:11960571-11963293 REVERSE
AT1G53490	0.766525	0.213814	4.16703e-05	0.000135473	1.84198	DNA binding | chr1:19963267-19966952 FORWARD
AT3G44750	44.1499	12.3216	1.05951e-14	7.42235e-14	1.84122	Symbols: HD2A, ATHD2A, HDA3, HDT1 | HDA3 (HISTONE DEACETYLASE 3); histone deacetylase/ nucleic acid binding / zinc ion binding | chr3:16297979-16299779 FORWARD
AT1G75640	2.99657	0.836633	8.69725e-24	9.52609e-23	1.84064	leucine-rich repeat family protein / protein kinase family protein | chr1:28403466-28407051 REVERSE
AT1G24470	1.73428	0.484624	1.08551e-05	3.79486e-05	1.8394	Symbols: KCR2 | short-chain dehydrogenase/reductase (SDR) family protein | chr1:8674056-8676408 FORWARD
AT5G11540	1.05556	0.294964	1.08551e-05	3.79486e-05	1.8394	FAD-binding domain-containing protein | chr5:3703002-3704981 REVERSE
AT5G16970	10.6229	2.96913	8.39413e-28	1.07188e-26	1.83906	Symbols: AT-AER | AT-AER (alkenal reductase); 2-alkenal reductase | chr5:5576168-5578075 REVERSE
AT1G54460	9.57371	2.67996	4.03405e-29	5.4254e-28	1.83687	FUNCTIONS IN: molecular_function unknown; INVOLVED IN: biological_process unknown; LOCATED IN: cellular_component unknown; EXPRESSED IN: 24 plant structures; EXPRESSED DURING: 15 growth stages; CONTAINS InterPro DOMAIN/s: Targeting for Xklp2 (InterPro:IPR009675); BEST Arabidopsis thaliana protein match is: WDL1 (TAIR:AT3G04630.3); Has 393 Blast hits to 375 proteins in 76 species: Archae - 0; Bact…
AT3G28150	10.3361	2.89452	1.00622e-29	1.38866e-28	1.83629	unknown protein | chr3:10471842-10473754 REVERSE
AT5G06720	8.6112	2.41621	3.00145e-24	3.34673e-23	1.83347	peroxidase, putative | chr5:2077420-2079005 REVERSE
AT1G78260	1.46672	0.411545	2.42581e-06	9.09728e-06	1.83347	RNA recognition motif (RRM)-containing protein | chr1:29446985-29450515 FORWARD
AT2G30900	17.3178	4.86043	3.62013e-21	3.52982e-20	1.8331	unknown protein | chr2:13150484-13152417 FORWARD
AT4G13410	16.1766	4.54383	2.90599e-46	7.07413e-45	1.83193	Symbols: ATCSLA15, CSLA15 | ATCSLA15; cellulose synthase/ transferase, transferring glycosyl groups | chr4:7792219-7795824 REVERSE
AT5G49600	4.8508	1.36384	5.82425e-07	2.33139e-06	1.83054	unknown protein | chr5:20130780-20131295 FORWARD
AT4G00400	62.1511	17.5698	2.3574e-103	2.14691e-101	1.82268	Symbols: GPAT8 | GPAT8 (glycerol-3-phosphate acyltransferase 8); acyltransferase/ glycerol-3-phosphate O-acyltransferase | chr4:174062-176853 REVERSE
AT4G12420	66.2969	18.7913	2.93113e-118	3.14895e-116	1.81888	Symbols: SKU5 | SKU5; copper ion binding / oxidoreductase | chr4:7349662-7353074 REVERSE
AT5G66920	16.4401	4.67307	1.51407e-21	1.49253e-20	1.81478	Symbols: sks17 | sks17 (SKU5 Similar 17); copper ion binding / oxidoreductase | chr5:26722823-26725626 FORWARD
AT2G43800	5.00789	1.42408	3.05952e-29	4.13334e-28	1.81417	formin homology 2 domain-containing protein / FH2 domain-containing protein | chr2:18145721-18148897 FORWARD
AT2G33630	10.8421	3.08659	3.85819e-34	6.2756e-33	1.81256	3-beta hydroxysteroid dehydrogenase/isomerase family protein | chr2:14236833-14238793 REVERSE
AT2G27770	8.32144	2.37278	5.17811e-27	6.42021e-26	1.81025	unknown protein | chr2:11832809-11834369 REVERSE
AT1G07280	6.77271	1.9317	6.03402e-29	8.04281e-28	1.80986	binding | chr1:2238087-2241217 FORWARD
AT3G48900	1.34023	0.383427	5.49784e-07	2.20615e-06	1.80545	DNA binding / catalytic/ chromatin binding / nuclease | chr3:18131829-18136343 FORWARD
AT4G32460	67.4719	19.3031	3.42588e-96	2.75622e-94	1.80545	FUNCTIONS IN: molecular_function unknown; INVOLVED IN: biological_process unknown; LOCATED IN: plant-type cell wall; EXPRESSED IN: 24 plant structures; EXPRESSED DURING: 15 growth stages; CONTAINS InterPro DOMAIN/s: Protein of unknown function DUF642 (InterPro:IPR006946), Galactose-binding like (InterPro:IPR008979); BEST Arabidopsis thaliana protein match is: unknown protein (TAIR:AT5G11420.1); H…
AT4G14740	6.29952	1.80224	6.38948e-24	7.03274e-23	1.80545	phosphoinositide binding | chr4:8450289-8454028 REVERSE
AT5G51460	21.1273	6.04433	2.35693e-21	2.31195e-20	1.80545	Symbols: ATTPPA | ATTPPA; trehalose-phosphatase | chr5:20902087-20904536 FORWARD
AT5G50760	6.88139	1.9687	1.55434e-13	1.02298e-12	1.80545	auxin-responsive family protein | chr5:20644661-20645469 FORWARD
AT5G57150	4.50016	1.28745	2.97333e-12	1.80462e-11	1.80545	basic helix-loop-helix (bHLH) family protein | chr5:23152319-23155066 FORWARD
AT1G73860	1.23479	0.353263	1.01125e-10	5.49947e-10	1.80545	ATP binding / microtubule motor | chr1:27770986-27776857 REVERSE
AT5G41620	0.940887	0.269179	1.02919e-05	3.60709e-05	1.80545	FUNCTIONS IN: molecular_function unknown; INVOLVED IN: biological_process unknown; LOCATED IN: chloroplast, plasma membrane; EXPRESSED IN: 9 plant structures; EXPRESSED DURING: 6 growth stages; BEST Arabidopsis thaliana protein match is: intracellular protein transport protein USO1-related (TAIR:AT1G64180.1); Has 2568 Blast hits to 2157 proteins in 267 species: Archae - 27; Bacteria - 258; Metazo…
AT4G29150	1.03648	0.296528	0.000287358	0.000827925	1.80545	Symbols: IQD25 | IQD25 (IQ-domain 25); calmodulin binding | chr4:14378767-14380511 FORWARD
AT5G03860	48.5016	13.8824	7.21687e-93	5.41749e-91	1.80478	Symbols: MLS | MLS (MALATE SYNTHASE); malate synthase | chr5:1032103-1034570 REVERSE
AT5G48450	16.2226	4.65402	7.74806e-21	7.43358e-20	1.80146	Symbols: sks3 | sks3 (SKU5 Similar 3); copper ion binding / oxidoreductase | chr5:19633295-19635664 REVERSE
AT1G52150	48.4225	13.918	1.93297e-119	2.12757e-117	1.79873	Symbols: ATHB-15, ATHB15, CNA, ICU4 | ATHB-15; DNA binding / transcription factor | chr1:19409711-19414678 REVERSE
AT5G66110	57.8879	16.6407	8.28315e-14	5.52652e-13	1.79854	metal ion binding | chr5:26430202-26430912 FORWARD
AT5G51480	17.5973	5.06713	5.91225e-14	3.98316e-13	1.79612	Symbols: SKS2 | SKS2 (SKU5 SIMILAR 2); copper ion binding / oxidoreductase | chr5:20910244-20913451 FORWARD
AT1G60500	5.73533	1.6523	1.7969e-25	2.10157e-24	1.7954	dynamin family protein | chr1:22291582-22293964 FORWARD
AT2G42570	50.059	14.4277	4.44829e-81	2.71452e-79	1.79479	unknown protein | chr2:17717367-17720080 REVERSE
AT4G27560	2.61091	0.754141	4.07555e-11	2.27858e-10	1.79165	glycosyltransferase family protein | chr4:13759841-13761559 REVERSE
AT4G35730	4.75579	1.37614	5.74681e-17	4.53003e-16	1.78906	unknown protein | chr4:16931039-16933356 FORWARD
AT4G38660	9.19519	2.66294	2.49949e-28	3.24717e-27	1.78786	thaumatin, putative | chr4:18066177-18068205 REVERSE
AT5G42020	334.829	97.0589	6.21985e-149	1.02377e-146	1.78649	Symbols: BIP, BIP2 | BIP2; ATP binding | chr5:16807483-16810646 REVERSE
AT1G75030	3.22834	0.937183	8.76752e-08	3.77666e-07	1.78439	Symbols: ATLP-3 | ATLP-3 | chr1:28174378-28175383 FORWARD
AT4G24180	15.6883	4.55998	3.94509e-27	4.91178e-26	1.78259	FUNCTIONS IN: molecular_function unknown; INVOLVED IN: response to other organism; LOCATED IN: endomembrane system; CONTAINS InterPro DOMAIN/s: Thaumatin, pathogenesis-related (InterPro:IPR001938); BEST Arabidopsis thaliana protein match is: thaumatin, putative (TAIR:AT4G38660.2); Has 1060 Blast hits to 1045 proteins in 143 species: Archae - 0; Bacteria - 22; Metazoa - 46; Fungi - 45; Plants - 93…
AT3G06035	21.4121	6.25212	5.22968e-32	7.8384e-31	1.77601	unknown protein | chr3:1823099-1824216 REVERSE
AT3G54720	0.833554	0.243892	1.60437e-05	5.50153e-05	1.77303	Symbols: AMP1, COP2, HPT, PT | AMP1 (ALTERED MERISTEM PROGRAM 1); carboxypeptidase/ dipeptidase | chr3:20254725-20257848 REVERSE
AT3G18660	3.42001	1.00106	1.83575e-16	1.41839e-15	1.77248	Symbols: PGSIP1 | PGSIP1 (PLANT GLYCOGENIN-LIKE STARCH INITIATION PROTEIN 1); transferase, transferring glycosyl groups | chr3:6419031-6421982 REVERSE
AT1G52830	4.11251	1.20634	1.28654e-08	5.98285e-08	1.76938	Symbols: IAA6, SHY1 | IAA6 (INDOLE-3-ACETIC ACID 6); transcription factor | chr1:19672496-19673644 REVERSE
AT5G64290	411.834	120.878	4.62903e-147	7.41514e-145	1.76851	Symbols: DCT, DIT2.1 | DIT2.1 (DICARBOXYLATE TRANSPORT 2.1); oxoglutarate:malate antiporter | chr5:25714178-25716758 REVERSE
AT2G43910	1.77671	0.521677	0.000154139	0.000461287	1.76798	thiol methyltransferase, putative | chr2:18184491-18187028 REVERSE
AT5G42860	11.2637	3.31779	1.91677e-28	2.50282e-27	1.76339	unknown protein | chr5:17183066-17184916 REVERSE
AT3G63300	4.14625	1.2213	4.08737e-16	3.11651e-15	1.76339	phosphoinositide binding | chr3:23384988-23387842 FORWARD
AT4G18780	28.9517	8.53346	5.16967e-90	3.72486e-88	1.76244	Symbols: CESA8, IRX1, ATCESA8, LEW2 | IRX1 (IRREGULAR XYLEM 1); cellulose synthase/ transferase, transferring glycosyl groups | chr4:10312624-10316790 REVERSE
AT2G34070	18.6066	5.48632	1.1287e-44	2.61628e-43	1.76191	unknown protein | chr2:14387421-14390230 REVERSE
AT2G32240	1.82062	0.537397	7.55676e-18	6.26505e-17	1.76037	FUNCTIONS IN: molecular_function unknown; INVOLVED IN: response to cadmium ion; LOCATED IN: plasma membrane; EXPRESSED IN: 25 plant structures; EXPRESSED DURING: 13 growth stages; CONTAINS InterPro DOMAIN/s: Prefoldin (InterPro:IPR009053); BEST Arabidopsis thaliana protein match is: unknown protein (TAIR:AT1G05320.3); Has 221693 Blast hits to 95553 proteins in 2574 species: Archae - 2848; Bacteri…
AT4G00360	15.7755	4.6609	2.27425e-20	2.14975e-19	1.759	Symbols: CYP86A2, ATT1 | CYP86A2 (CYTOCHROME P450 86 A2); fatty acid (omega-1)-hydroxylase/ oxygen binding | chr4:160768-163023 FORWARD
AT5G66280	39.8148	11.7714	1.10692e-74	5.98168e-73	1.75802	Symbols: GMD1 | GMD1 (GDP-D-MANNOSE 4,6-DEHYDRATASE 1); GDP-mannose 4,6-dehydratase/ binding / catalytic/ coenzyme binding | chr5:26476166-26477754 FORWARD
AT5G54640	103.147	30.506	6.06102e-78	3.49649e-76	1.75754	Symbols: HTA1, RAT5 | RAT5 (RESISTANT TO AGROBACTERIUM TRANSFORMATION 5); DNA binding | chr5:22196477-22197492 FORWARD
AT4G24190	230.988	68.3211	7.75964e-142	1.16013e-139	1.75742	Symbols: SHD, HSP90.7 | SHD (SHEPHERD); ATP binding / unfolded protein binding | chr4:12551717-12555909 REVERSE
AT3G63200	7.21991	2.13597	1.9102e-23	2.06493e-22	1.75709	Symbols: PLP9, PLA IIIB | PLP9 (PATATIN-LIKE PROTEIN 9); nutrient reservoir | chr3:23345902-23347564 FORWARD
AT5G28540	146.162	43.4841	5.03573e-131	6.49971e-129	1.749	Symbols: BIP1 | BIP1; ATP binding | chr5:10540460-10543375 REVERSE
AT1G08260	5.0634	1.5076	3.81348e-20	3.56156e-19	1.74785	Symbols: EMB2284, POL2A, TIL1, EMB529, ABO4 | TIL1 (TILTED 1); DNA binding / DNA-directed DNA polymerase/ nucleic acid binding / nucleotide binding / zinc ion binding | chr1:2590944-2606892 FORWARD
AT1G23760	7.39282	2.20242	1.0038e-29	1.38639e-28	1.74704	Symbols: JP630 | JP630; polygalacturonase | chr1:8402046-8404301 FORWARD
AT5G16980	19.3146	5.76015	1.44892e-37	2.65799e-36	1.74551	NADP-dependent oxidoreductase, putative | chr5:5579143-5580780 REVERSE
AT2G27060	0.565891	0.168935	1.49367e-05	5.13863e-05	1.74405	ATP binding / protein binding / protein kinase/ protein serine/threonine kinase/ protein tyrosine kinase | chr2:11551041-11554775 FORWARD
AT1G72330	686.491	204.967	9.13022e-147	1.4496e-144	1.74385	Symbols: ALAAT2 | ALAAT2 (ALANINE AMINOTRANSFERASE 2); ATP binding / L-alanine:2-oxoglutarate aminotransferase | chr1:27233485-27236788 FORWARD
AT4G39790	3.70693	1.10801	3.14891e-18	2.67494e-17	1.74226	unknown protein | chr4:18462190-18464824 REVERSE
AT3G11700	11.5665	3.45949	2.91198e-39	5.64798e-38	1.74132	Symbols: FLA18 | FLA18 (FASCICLIN-LIKE ARABINOGALACTAN PROTEIN 18 PRECURSOR) | chr3:3698839-3701493 FORWARD
AT1G05730	2.48539	0.743367	2.06193e-07	8.57908e-07	1.74132	unknown protein | chr1:1718555-1720303 FORWARD
AT4G24130	63.0114	18.8643	5.26362e-10	2.72574e-09	1.73995	unknown protein | chr4:12527753-12528593 FORWARD
AT2G23010	2.4693	0.739303	4.68637e-09	2.25109e-08	1.73987	Symbols: SCPL9 | serine carboxypeptidase S10 family protein | chr2:9798843-9802674 FORWARD
AT3G27230	20.5641	6.15792	3.94825e-20	3.6836e-19	1.73962	LOCATED IN: Golgi apparatus; EXPRESSED IN: 23 plant structures; EXPRESSED DURING: 13 growth stages; BEST Arabidopsis thaliana protein match is: methyltransferase (TAIR:AT5G40830.2); Has 184 Blast hits to 183 proteins in 14 species: Archae - 0; Bacteria - 2; Metazoa - 0; Fungi - 0; Plants - 182; Viruses - 0; Other Eukaryotes - 0 (source: NCBI BLink). | chr3:10053929-10055695 FORWARD
AT5G44635	36.1357	10.8327	1.43787e-86	9.77151e-85	1.73803	Symbols: MCM6 | minichromosome maintenance family protein / MCM family protein | chr5:18006431-18010542 REVERSE
AT5G62230	2.72492	0.816874	4.64351e-19	4.11403e-18	1.73803	Symbols: ERL1 | ERL1 (ERECTA-LIKE 1); kinase | chr5:24996234-25002340 FORWARD
AT2G01630	5.04558	1.51375	4.45549e-20	4.14176e-19	1.73689	glycosyl hydrolase family 17 protein / beta-1,3-glucanase, putative | chr2:279282-282123 REVERSE
AT2G30630	11.5124	3.45549	4.06599e-39	7.8523e-38	1.73623	unknown protein | chr2:13046672-13049219 REVERSE
AT3G22760	7.29981	2.19197	1.97573e-29	2.69351e-28	1.73563	Symbols: SOL1 | SOL1; transcription factor | chr3:8044455-8047530 FORWARD
AT4G22590	11.6762	3.50852	3.86617e-36	6.80028e-35	1.73463	trehalose-6-phosphate phosphatase, putative | chr4:11893499-11896480 REVERSE
AT1G72250	3.69584	1.11165	2.08992e-27	2.62572e-26	1.7332	kinesin motor protein-related | chr1:27192902-27198314 FORWARD
AT1G14390	3.67321	1.10589	1.53344e-17	1.25223e-16	1.73183	leucine-rich repeat transmembrane protein kinase, putative | chr1:4924277-4926794 FORWARD
AT3G22810	5.50245	1.65662	1.53344e-17	1.25223e-16	1.73183	phosphoinositide binding | chr3:8068516-8071559 FORWARD
AT5G15530	2.95026	0.888938	8.04999e-10	4.11233e-09	1.73069	Symbols: BCCP2, CAC1-B | BCCP2 (BIOTIN CARBOXYL CARRIER PROTEIN 2); biotin binding | chr5:5038751-5040840 FORWARD
AT4G33050	1.6581	0.500008	4.80205e-08	2.11784e-07	1.7295	Symbols: EDA39 | EDA39 (embryo sac development arrest 39); calmodulin binding | chr4:15944453-15947026 REVERSE
AT5G20950	31.4218	9.48681	2.31937e-77	1.31268e-75	1.72777	glycosyl hydrolase family 3 protein | chr5:7107376-7111349 REVERSE
AT1G66250	8.57791	2.59232	1.03388e-28	1.36489e-27	1.72638	glycosyl hydrolase family 17 protein | chr1:24692894-24695515 FORWARD
AT3G46030	390.039	117.994	7.01066e-123	8.11473e-121	1.7249	Symbols: HTB11 | HTB11; DNA binding | chr3:16913448-16914131 REVERSE
AT5G07990	7.26703	2.20014	1.2772e-25	1.50652e-24	1.72377	Symbols: TT7, CYP75B1, D501 | TT7 (TRANSPARENT TESTA 7); flavonoid 3'-monooxygenase/ oxygen binding | chr5:2560394-2563109 FORWARD
AT3G02570	5.26422	1.59464	3.35532e-17	2.69462e-16	1.72299	Symbols: MEE31, PMI1 | MEE31 (MATERNAL EFFECT EMBRYO ARREST 31); mannose-6-phosphate isomerase | chr3:543346-545595 REVERSE
AT2G29680	3.12568	0.94683	6.15753e-12	3.65681e-11	1.72299	Symbols: CDC6, ATCDC6 | CDC6 (CELL DIVISION CONTROL 6) | chr2:12689581-12692872 FORWARD
AT1G20030	6.80969	2.06555	1.46255e-21	1.4443e-20	1.72106	pathogenesis-related thaumatin family protein | chr1:6945425-6947344 FORWARD
AT3G60961	5.90775	1.79321	1.71412e-08	7.85117e-08	1.72006	ATP binding / nucleobase, nucleoside, nucleotide kinase | chr3:22541319-22552529 FORWARD
AT4G24710	3.43552	1.04335	1.0375e-12	6.48115e-12	1.7193	ATP binding / ATPase/ nucleoside-triphosphatase/ nucleotide binding | chr4:12745547-12748995 REVERSE
AT1G79890	1.05893	0.321593	3.15028e-07	1.28951e-06	1.7193	helicase-related | chr1:30048655-30052203 FORWARD
AT4G16442	8.13585	2.47216	4.26486e-15	3.06186e-14	1.71852	integral membrane family protein | chr4:9271856-9273089 REVERSE
AT1G11120	3.40141	1.03393	1.379e-05	4.7633e-05	1.71799	unknown protein | chr1:3715229-3719681 FORWARD
AT2G20750	3.63095	1.10371	7.6018e-10	3.89335e-09	1.71799	Symbols: ATEXPB1, EXPB1, ATHEXP BETA 1.5 | ATEXPB1 (ARABIDOPSIS THALIANA EXPANSIN B1) | chr2:8941119-8942689 FORWARD
AT3G63170	2.66558	0.810864	2.7709e-08	1.248e-07	1.71692	chalcone isomerase | chr3:23334352-23336109 FORWARD
AT5G05620	9.6752	2.94657	1.06854e-27	1.35577e-26	1.71526	Symbols: TUBG2, ATGCP2, GCP2 | GCP2 (GAMMA-TUBULIN COMPLEX PROTEIN 2); GTP binding / GTPase/ structural molecule | chr5:1679244-1681719 FORWARD
AT5G42370	2.02597	0.617006	1.2129e-09	6.11255e-09	1.71526	unknown protein | chr5:16939118-16941725 REVERSE
AT5G67100	6.03703	1.84588	1.12242e-43	2.53938e-42	1.70953	Symbols: ICU2 | ICU2 (INCURVATA2); DNA-directed DNA polymerase | chr5:26776994-26785104 FORWARD
AT4G22130	29.7117	9.08663	9.76727e-80	5.78332e-78	1.70921	Symbols: SRF8 | SRF8 (STRUBBELIG-RECEPTOR FAMILY 8); ATP binding / kinase/ protein binding / protein kinase/ protein serine/threonine kinase/ protein tyrosine kinase | chr4:11723513-11727673 FORWARD
AT1G67070	4.2169	1.29108	1.68711e-15	1.24204e-14	1.70761	Symbols: DIN9, PMI2 | DIN9 (DARK INDUCIBLE 9); mannose-6-phosphate isomerase | chr1:25042135-25044647 FORWARD
AT4G34980	29.2916	8.97663	1.51543e-78	8.8274e-77	1.70624	Symbols: SLP2 | SLP2; serine-type peptidase | chr4:16656691-16659339 REVERSE
AT3G08520	2703.3	829.106	7.33637e-115	7.65243e-113	1.70509	60S ribosomal protein L41 (RPL41D) | chr3:2586032-2586206 FORWARD
AT5G26667	197.795	60.716	1.07384e-111	1.07032e-109	1.70386	Symbols: PYR6 | PYR6; cytidylate kinase/ uridylate kinase | chr5:9275947-9277971 FORWARD
AT3G23840	1.16475	0.358856	6.47263e-05	0.000205459	1.69854	transferase family protein | chr3:8611126-8612690 FORWARD
AT5G26960	1.1886	0.366206	6.47263e-05	0.000205459	1.69854	kelch repeat-containing F-box family protein | chr5:9484734-9486149 REVERSE
AT3G61540	15.3305	4.73679	2.83237e-41	5.95728e-40	1.69442	peptidase family protein | chr3:22773386-22775827 FORWARD
AT3G18000	371.335	114.779	7.1429e-134	9.56348e-132	1.69387	Symbols: NMT1, XPL1, PEAMT | XPL1 (XIPOTL 1); methyltransferase/ phosphoethanolamine N-methyltransferase | chr3:6154363-6157552 FORWARD
AT4G34570	5.44679	1.68446	5.9625e-21	5.75744e-20	1.69313	Symbols: THY-2 | THY-2 (thymidylate synthase 2); dihydrofolate reductase/ thymidylate synthase | chr4:16511001-16514343 REVERSE
AT3G20640	6.9825	2.1635	7.06208e-23	7.42242e-22	1.69038	ethylene-responsive protein -related | chr3:7210407-7213299 REVERSE
AT1G48600	653.243	202.427	5.54874e-138	7.964e-136	1.69022	phosphoethanolamine N-methyltransferase 2, putative (NMT2) | chr1:17965871-17969354 FORWARD
AT3G14920	4.90058	1.51936	1.2632e-19	1.14866e-18	1.68949	unknown protein | chr3:5018275-5020273 FORWARD
AT1G25510	17.8798	5.54584	1.29765e-18	1.12306e-17	1.68885	aspartyl protease family protein | chr1:8959186-8960848 REVERSE
AT1G68552	1.36777	0.425039	2.76081e-06	1.03127e-05	1.68615	Symbols: CPuORF53 | CPuORF53 (Conserved peptide upstream open reading frame 53) | chr1:25725455-25727701 REVERSE
AT3G43210	2.79773	0.870007	4.02645e-18	3.39467e-17	1.68516	Symbols: TES, ATNACK2, NACK2 | TES (TETRASPORE); microtubule motor | chr3:15190934-15196168 FORWARD
AT3G01070	4.08089	1.26966	3.8695e-08	1.72179e-07	1.68444	plastocyanin-like domain-containing protein | chr3:19592-20719 FORWARD
AT5G16000	13.9331	4.33691	6.05011e-19	5.33391e-18	1.68378	Symbols: NIK1 | NIK1 (NSP-INTERACTING KINASE 1); kinase | chr5:5224143-5227288 FORWARD
AT3G54920	15.6907	4.89158	2.01456e-18	1.72439e-17	1.68154	Symbols: PMR6 | PMR6 (powdery mildew resistant 6); lyase/ pectate lyase | chr3:20345082-20348582 FORWARD
AT3G03780	862.052	269.209	6.50198e-139	9.56165e-137	1.67905	Symbols: ATMS2 | AtMS2; 5-methyltetrahydropteroyltriglutamate-homocysteine S-methyltransferase/ methionine synthase | chr3:957235-960980 FORWARD
AT5G65400	6.17766	1.93149	7.93127e-13	5.00334e-12	1.67735	unknown protein | chr5:26131426-26133259 FORWARD
AT2G31725	5.78581	1.81106	1.47871e-08	6.82171e-08	1.67569	unknown protein | chr2:13486317-13487445 REVERSE
AT2G38110	17.3557	5.44043	9.55976e-19	8.32985e-18	1.67362	Symbols: ATGPAT6, GPAT6 | GPAT6 (GLYCEROL-3-PHOSPHATE ACYLTRANSFERASE 6); 1-acylglycerol-3-phosphate O-acyltransferase/ acyltransferase | chr2:15952607-15955494 REVERSE
AT1G75600	44.9433	14.0902	3.56365e-38	6.65301e-37	1.67342	histone H3.2, putative | chr1:28390665-28391493 FORWARD
AT5G27690	2.52184	0.792606	1.66389e-07	6.99597e-07	1.6698	heavy-metal-associated domain-containing protein | chr5:9803764-9805160 FORWARD
AT1G73140	2.32476	0.730665	1.66389e-07	6.99597e-07	1.6698	unknown protein | chr1:27502133-27503819 REVERSE
AT3G09070	1.04114	0.327648	2.51893e-06	9.43862e-06	1.66795	glycine-rich protein | chr3:2768688-2771174 REVERSE
AT2G45630	3.35228	1.05618	5.79523e-08	2.54335e-07	1.66629	oxidoreductase family protein | chr2:18796000-18797089 FORWARD
AT5G24030	23.2667	7.3334	8.92273e-13	5.61103e-12	1.66571	Symbols: SLAH3 | SLAH3 (SLAC1 HOMOLOGUE 3); transporter | chr5:8118317-8122784 REVERSE
AT1G64450	1.69304	0.53379	1.92257e-05	6.53272e-05	1.66528	proline-rich family protein | chr1:23941598-23942846 REVERSE
AT1G07080	9.92077	3.13221	9.55322e-23	9.95321e-22	1.66327	gamma interferon responsive lysosomal thiol reductase family protein / GILT family protein | chr1:2169982-2172194 FORWARD
AT1G75420	17.0895	5.39712	3.6614e-18	3.09562e-17	1.66285	glycosyl transferase family 1 protein | chr1:28305297-28307503 FORWARD
AT5G02790	30.078	9.5053	1.76056e-18	1.51493e-17	1.6619	In2-1 protein, putative | chr5:632796-635125 FORWARD
AT1G71691	11.3214	3.57853	2.70818e-28	3.51319e-27	1.66162	GDSL-motif lipase/hydrolase family protein | chr1:26949199-26951547 REVERSE
AT2G25790	0.525779	0.166254	0.000100108	0.000308917	1.66106	leucine-rich repeat transmembrane protein kinase, putative | chr2:11000599-11004235 FORWARD
AT4G36000	16.8401	5.32681	4.0703e-30	5.6962e-29	1.66056	FUNCTIONS IN: molecular_function unknown; INVOLVED IN: response to other organism; LOCATED IN: cellular_component unknown; EXPRESSED IN: root; CONTAINS InterPro DOMAIN/s: Thaumatin, pathogenesis-related (InterPro:IPR001938); BEST Arabidopsis thaliana protein match is: unknown protein (TAIR:AT4G24180.1); Has 1043 Blast hits to 945 proteins in 126 species: Archae - 0; Bacteria - 6; Metazoa - 42; Fu…
AT1G49430	31.0081	9.82085	1.306e-72	6.69457e-71	1.65872	Symbols: LRD2, LACS2 | LACS2 (LONG-CHAIN ACYL-COA SYNTHETASE 2); long-chain-fatty-acid-CoA ligase | chr1:18291043-18295825 FORWARD
AT5G43745	3.64451	1.15453	1.5913e-19	1.44044e-18	1.65841	phosphotransferase-related | chr5:17569147-17574971 REVERSE
AT3G60180	7.99173	2.53259	4.41183e-12	2.64459e-11	1.6579	uridylate kinase, putative / uridine monophosphate kinase, putative / UMP kinase, putative | chr3:22242740-22244061 REVERSE
AT1G51060	488.027	154.696	2.747e-118	2.96891e-116	1.65753	Symbols: HTA10 | HTA10; DNA binding | chr1:18926876-18927646 FORWARD
AT2G01210	5.81329	1.84321	1.26748e-24	1.4356e-23	1.65713	leucine-rich repeat transmembrane protein kinase, putative | chr2:119441-121846 REVERSE
AT1G17745	140.767	44.6509	2.46413e-118	2.67933e-116	1.65655	Symbols: PGDH | PGDH (3-PHOSPHOGLYCERATE DEHYDROGENASE); phosphoglycerate dehydrogenase | chr1:6100964-6105265 FORWARD
AT2G01770	13.3563	4.23854	1.04124e-19	9.50679e-19	1.65588	Symbols: VIT1 | VIT1 (vacuolar iron transporter 1); iron ion transmembrane transporter | chr2:334772-336438 REVERSE
AT5G17920	1390.63	441.381	9.47914e-137	1.32864e-134	1.65564	Symbols: ATCIMS, ATMETS, ATMS1 | ATMS1; 5-methyltetrahydropteroyltriglutamate-homocysteine S-methyltransferase/ copper ion binding / methionine synthase | chr5:5935038-5939487 FORWARD
AT2G27820	6.89464	2.19166	6.81949e-20	6.28718e-19	1.65345	Symbols: PD1, ADT3 | PD1 (PREPHENATE DEHYDRATASE 1); arogenate dehydratase/ prephenate dehydratase | chr2:11856768-11858288 FORWARD
AT5G50750	27.1507	8.63973	4.74303e-12	2.83554e-11	1.65193	Symbols: RGP4 | RGP4 (REVERSIBLY GLYCOSYLATED POLYPEPTIDE 4); transferase, transferring hexosyl groups | chr5:20640992-20642660 FORWARD
AT5G62960	2.03625	0.648325	2.28839e-06	8.61435e-06	1.65113	unknown protein | chr5:25269282-25271641 FORWARD
AT1G75710	13.5095	4.30206	4.28187e-35	7.24044e-34	1.65088	zinc finger (C2H2 type) family protein | chr1:28428706-28431249 FORWARD
AT1G29195	4.86187	1.54867	2.21214e-09	1.09063e-08	1.65048	unknown protein | chr1:10202536-10203396 REVERSE
AT3G61650	29.0428	9.25327	3.26554e-12	1.97462e-11	1.65014	Symbols: TUBG1 | TUBG1 (GAMMA-TUBULIN); GTP binding / GTPase/ structural molecule | chr3:22812601-22815011 REVERSE
AT1G73600	565.289	180.563	7.79441e-130	9.64411e-128	1.64649	methyltransferase/ phosphoethanolamine N-methyltransferase | chr1:27669152-27673572 FORWARD
AT1G27440	8.43298	2.69596	2.82514e-23	3.02413e-22	1.64524	Symbols: GUT2, IRX10, ATGUT1 | GUT2; catalytic/ glucuronoxylan glucuronosyltransferase | chr1:9529141-9531375 REVERSE
AT2G03220	6.91223	2.21483	2.7499e-23	2.94895e-22	1.64195	Symbols: FT1, ATFUT1, ATFT1, MUR2 | FT1 (FUCOSYLTRANSFERASE 1); fucosyltransferase/ transferase, transferring glycosyl groups | chr2:970259-972407 REVERSE
AT2G29460	6.47807	2.08498	3.6227e-12	2.18397e-11	1.63553	Symbols: ATGSTU4, GST22 | ATGSTU4 (ARABIDOPSIS THALIANA GLUTATHIONE S-TRANSFERASE TAU 4); glutathione transferase | chr2:12626536-12627678 REVERSE
AT5G63090	1.90918	0.614473	2.91333e-05	9.66139e-05	1.63553	Symbols: LOB | LOB (LATERAL ORGAN BOUNDARIES) | chr5:25308572-25310973 REVERSE
AT1G27620	1.1783	0.37924	9.11316e-05	0.000282968	1.63553	transferase family protein | chr1:9608418-9610542 FORWARD
AT3G59890	20.711	6.66909	9.67078e-18	7.97717e-17	1.63483	dihydrodipicolinate reductase family protein | chr3:22124242-22126630 REVERSE
AT1G01610	104.54	33.6665	1.76129e-104	1.62883e-102	1.63467	Symbols: ATGPAT4, GPAT4 | GPAT4 (GLYCEROL-3-PHOSPHATE ACYLTRANSFERASE 4); 1-acylglycerol-3-phosphate O-acyltransferase/ acyltransferase | chr1:221691-224340 REVERSE
AT3G57150	86.2472	27.8384	1.13659e-101	9.99586e-100	1.6314	Symbols: NAP57, AtNAP57, CBF5, AtCBF5 | NAP57 (Arabidopsis thaliana homologue of NAP57); pseudouridine synthase | chr3:21153973-21156009 REVERSE
AT1G19710	20.8405	6.73438	9.19593e-12	5.39869e-11	1.62977	glycosyl transferase family 1 protein | chr1:6814793-6816876 FORWARD
AT5G25590	18.6538	6.0317	5.00417e-09	2.40117e-08	1.62883	INVOLVED IN: N-terminal protein myristoylation; EXPRESSED IN: 20 plant structures; EXPRESSED DURING: 13 growth stages; CONTAINS InterPro DOMAIN/s: Protein of unknown function DUF630 (InterPro:IPR006868), Protein of unknown function DUF632 (InterPro:IPR006867), Actin-binding FH2 (InterPro:IPR015425); BEST Arabidopsis thaliana protein match is: unknown protein (TAIR:AT1G52320.4); Has 31848 Blast hi…
AT5G49550	11.9876	3.87802	8.86752e-12	5.20931e-11	1.62815	unknown protein | chr5:20106653-20107191 REVERSE
AT3G52370	28.6715	9.28865	5.71664e-09	2.73135e-08	1.62608	Symbols: FLA15 | FLA15 (FASCICLIN-LIKE ARABINOGALACTAN PROTEIN 15 PRECURSOR) | chr3:19417490-19419782 FORWARD
AT1G67730	35.5469	11.5192	5.06649e-09	2.43042e-08	1.62568	Symbols: YBR159, KCR1 | YBR159; ketoreductase/ oxidoreductase | chr1:25391460-25393610 FORWARD
AT5G54060	5.2099	1.68924	2.61809e-15	1.90552e-14	1.62488	Symbols: UF3GT | UF3GT (udp-glucose:flavonoid 3-O-glucosyltransferase); transferase, transferring glycosyl groups | chr5:21936879-21938369 REVERSE
AT1G62510	176.344	57.3363	1.57463e-95	1.24451e-93	1.62087	protease inhibitor/seed storage/lipid transfer protein (LTP) family protein | chr1:23136369-23137191 REVERSE
AT1G29050	43.8263	14.2659	5.94631e-65	2.43013e-63	1.61922	unknown protein | chr1:10136230-10139208 REVERSE
AT5G41460	31.8781	10.3794	3.3439e-12	2.01928e-11	1.61884	fringe-related protein | chr5:16589598-16592241 REVERSE
AT2G05920	40.2209	13.1053	1.39432e-81	8.62604e-80	1.6178	subtilase family protein | chr2:2269515-2272229 REVERSE
AT2G47140	1.75462	0.573693	8.23608e-05	0.000257428	1.61281	short-chain dehydrogenase/reductase (SDR) family protein | chr2:19350740-19352088 REVERSE
AT5G51750	19.4073	6.35778	7.08032e-09	3.35432e-08	1.61001	Symbols: ATSBT1.3, SBT1.3 | ATSBT1.3 (ARABIDOPSIS THALIANA SUBTILASE 1.3); identical protein binding / serine-type endopeptidase | chr5:21020207-21022781 FORWARD
AT4G12430	15.1019	4.94973	6.00742e-39	1.15272e-37	1.60931	trehalose-6-phosphate phosphatase, putative | chr4:7365257-7368730 REVERSE
AT2G33330	5.15239	1.69	1.55852e-13	1.02498e-12	1.60822	Symbols: PDLP3 | PDLP3 (PLASMODESMATA-LOCATED PROTEIN 3) | chr2:14122890-14125137 REVERSE
AT1G65560	19.5263	6.46	3.77533e-39	7.29884e-38	1.59582	allyl alcohol dehydrogenase, putative | chr1:24371387-24373798 REVERSE
AT4G29520	13.5749	4.49348	4.18806e-26	5.00253e-25	1.59503	LOCATED IN: endoplasmic reticulum, plasma membrane; EXPRESSED IN: 23 plant structures; EXPRESSED DURING: 13 growth stages; CONTAINS InterPro DOMAIN/s: Saposin B (InterPro:IPR008139); Has 120 Blast hits to 120 proteins in 43 species: Archae - 2; Bacteria - 0; Metazoa - 42; Fungi - 10; Plants - 19; Viruses - 0; Other Eukaryotes - 47 (source: NCBI BLink). | chr4:14493911-14495745 REVERSE
AT5G17420	35.3136	11.6902	2.31014e-87	1.58798e-85	1.59493	Symbols: IRX3, CESA7, ATCESA7, MUR10 | IRX3 (IRREGULAR XYLEM 3); cellulose synthase | chr5:5736630-5741465 REVERSE
AT1G23000	2.92137	0.96818	2.56073e-09	1.25594e-08	1.5933	heavy-metal-associated domain-containing protein | chr1:8143404-8145070 FORWARD
AT5G15630	29.8314	9.89325	9.53318e-09	4.47735e-08	1.59231	Symbols: COBL4, IRX6 | IRX6 | chr5:5084704-5086792 FORWARD
AT2G26770	38.6102	12.8088	1.77089e-67	7.86425e-66	1.59184	plectin-related | chr2:11404066-11408326 REVERSE
AT1G09080	18.7224	6.21402	1.87107e-11	1.07539e-10	1.59117	Symbols: BIP3 | BIP3; ATP binding | chr1:2929217-2931841 REVERSE
AT2G21590	27.1577	9.01394	7.09654e-12	4.19364e-11	1.59113	Symbols: APL4 | APL4; glucose-1-phosphate adenylyltransferase | chr2:9238482-9242440 FORWARD
AT3G23990	198.061	65.7448	1.90492e-113	1.93085e-111	1.59099	Symbols: HSP60, HSP60-3B | HSP60 (HEAT SHOCK PROTEIN 60); ATP binding | chr3:8668918-8672578 FORWARD
AT1G06750	11.2335	3.72903	6.05988e-33	9.38863e-32	1.59093	unknown protein | chr1:2072979-2076468 FORWARD
AT3G08680	11.3504	3.76817	7.6539e-17	6.00431e-16	1.59081	leucine-rich repeat transmembrane protein kinase, putative | chr3:2637592-2640838 FORWARD
AT4G25850	1.29018	0.429373	3.93671e-05	0.000128626	1.58727	Symbols: ORP4B | ORP4B (OSBP(OXYSTEROL BINDING PROTEIN)-RELATED PROTEIN 4B); oxysterol binding | chr4:13143648-13146930 FORWARD
AT4G16660	21.699	7.24118	2.45511e-64	9.89824e-63	1.58333	heat shock protein 70, putative / HSP70, putative | chr4:9376737-9381507 FORWARD
AT2G34710	4.3099	1.43853	1.17776e-22	1.22281e-21	1.58306	Symbols: PHB, ATHB14, ATHB-14, PHB-1D | PHB (PHABULOSA); DNA binding / transcription factor | chr2:14639323-14644273 REVERSE
AT5G67470	12.4562	4.16088	2.70213e-11	1.53706e-10	1.5819	formin homology 2 domain-containing protein / FH2 domain-containing protein | chr5:26926713-26930470 FORWARD
AT5G02050	11.977	4.01393	5.31253e-23	5.6132e-22	1.57718	mitochondrial glycoprotein family protein / MAM33 family protein | chr5:402987-404323 REVERSE
AT4G38160	17.1103	5.7388	2.92099e-36	5.16819e-35	1.57604	Symbols: pde191 | pde191 (pigment defective 191) | chr4:17902273-17904300 FORWARD
AT1G50460	3.72459	1.25011	1.39901e-14	9.72475e-14	1.57502	Symbols: HKL1 | HKL1 (HEXOKINASE-LIKE 1); ATP binding / fructokinase/ glucokinase/ hexokinase | chr1:18693684-18697659 FORWARD
AT2G41540	27.2843	9.17464	1.39074e-08	6.43072e-08	1.57235	Symbols: GPDHC1 | GPDHC1; NAD or NADH binding / glycerol-3-phosphate dehydrogenase (NAD+) | chr2:17326170-17328902 FORWARD
AT5G22630	5.93119	1.99551	3.94873e-19	3.51409e-18	1.57157	Symbols: ADT5 | ADT5 (arogenate dehydratase 5); arogenate dehydratase/ prephenate dehydratase | chr5:7524342-7526160 FORWARD
AT1G61570	40.9933	13.8062	4.86192e-31	7.05155e-30	1.57008	Symbols: TIM13 | TIM13 (TRANSLOCASE OF THE INNER MITOCHONDRIAL MEMBRANE 13); P-P-bond-hydrolysis-driven protein transmembrane transporter | chr1:22718705-22719516 REVERSE
AT1G62700	2.87702	0.968955	2.33408e-07	9.65545e-07	1.57008	Symbols: VND5, ANAC026 | ANAC026; transcription factor | chr1:23216218-23217916 REVERSE
AT4G25240	15.0928	5.10199	6.05378e-17	4.76991e-16	1.56473	Symbols: SKS1 | SKS1 (SKU5 SIMILAR 1); copper ion binding / oxidoreductase | chr4:12930402-12933892 FORWARD
AT5G08370	28.4684	9.64231	3.06223e-11	1.73201e-10	1.56191	Symbols: AtAGAL2 | AtAGAL2 (Arabidopsis thaliana ALPHA-GALACTOSIDASE 2); alpha-galactosidase/ catalytic/ hydrolase, hydrolyzing O-glycosyl compounds | chr5:2690879-2693538 REVERSE
AT1G53730	20.5211	6.95513	1.7588e-08	8.0517e-08	1.56096	Symbols: SRF6 | SRF6 (STRUBBELIG-RECEPTOR FAMILY 6); ATP binding / protein binding / protein kinase/ protein serine/threonine kinase | chr1:20061701-20065713 FORWARD
AT5G40830	2.29096	0.777364	4.074e-08	1.8092e-07	1.55929	methyltransferase | chr5:16354380-16356273 REVERSE
AT5G06610	1.46578	0.497365	0.000111475	0.000341875	1.55929	unknown protein | chr5:2029897-2033723 FORWARD
AT4G23490	19.1612	6.50514	4.6379e-11	2.58251e-10	1.55854	fringe-related protein | chr4:12251431-12254270 REVERSE
AT3G28180	4.27194	1.45163	1.14377e-18	9.92285e-18	1.55722	Symbols: ATCSLC04, CSLC04, ATCSLC4, CSLC4 | ATCSLC04 (CELLULOSE-SYNTHASE LIKE C4); cellulose synthase/ transferase, transferring glycosyl groups | chr3:10505829-10509239 FORWARD
AT2G28600	1.45439	0.495002	1.12333e-05	3.91866e-05	1.55491	ATP binding / ATP-dependent helicase/ nucleic acid binding | chr2:12251784-12254823 FORWARD
AT1G30490	2.63107	0.8957	2.65114e-14	1.81751e-13	1.55456	Symbols: PHV, ATHB9 | PHV (PHAVOLUTA); DNA binding / protein binding / transcription factor | chr1:10796135-10800961 REVERSE
AT1G50590	5.82805	1.98495	1.12378e-10	6.08378e-10	1.55391	pirin, putative | chr1:18732378-18734053 REVERSE
AT1G78610	10.4808	3.57406	3.85807e-16	2.94669e-15	1.55211	Symbols: MSL6 | MSL6 (MECHANOSENSITIVE CHANNEL OF SMALL CONDUCTANCE-LIKE 6) | chr1:29569030-29572126 REVERSE
AT5G13710	36.5048	12.4721	2.41999e-11	1.38139e-10	1.54938	Symbols: SMT1, CPH | SMT1 (STEROL METHYLTRANSFERASE 1); sterol 24-C-methyltransferase | chr5:4423695-4427058 REVERSE
AT4G38050	2.02554	0.692169	2.59497e-09	1.27134e-08	1.54911	transmembrane transporter | chr4:17869379-17872482 REVERSE
AT1G11820	17.4057	5.94859	1.19282e-16	9.28834e-16	1.54894	catalytic/ cation binding / hydrolase, hydrolyzing O-glycosyl compounds | chr1:3991040-3993525 REVERSE
AT5G12300	7.01311	2.39768	3.3193e-18	2.81834e-17	1.54842	C2 domain-containing protein | chr5:3978313-3979795 REVERSE
AT3G19210	2.24184	0.767043	3.10386e-12	1.8813e-11	1.5473	Symbols: ATRAD54, CHR25 | ATRAD54 (ARABIDOPSIS HOMOLOG OF RAD54); ATP binding / DNA binding / helicase/ nucleic acid binding | chr3:6652745-6658938 REVERSE
AT5G66560	5.26285	1.80678	4.75955e-21	4.61574e-20	1.54242	phototropic-responsive NPH3 family protein | chr5:26564188-26566853 FORWARD
AT5G61290	1.89397	0.650216	1.02203e-06	4.00354e-06	1.54242	flavin-containing monooxygenase family protein / FMO family protein | chr5:24648558-24650815 FORWARD
AT3G08640	7.91232	2.72156	2.07271e-19	1.86773e-18	1.53967	alphavirus core protein family | chr3:2622880-2624308 FORWARD
AT1G07790	279.296	96.0781	9.62844e-95	7.44585e-93	1.53952	Symbols: HTB1 | HTB1; DNA binding | chr1:2412980-2413708 FORWARD
AT1G45688	21.5324	7.413	3.21092e-16	2.45974e-15	1.53838	unknown protein | chr1:17191390-17193158 FORWARD
AT2G16370	3.85796	1.32832	8.85141e-14	5.89251e-13	1.53823	Symbols: THY-1 | THY-1 (THYMIDYLATE SYNTHASE 1); dihydrofolate reductase/ thymidylate synthase | chr2:7081783-7084557 REVERSE
AT5G19250	7.34445	2.53062	1.84207e-11	1.05993e-10	1.53716	unknown protein | chr5:6471906-6472945 FORWARD
AT5G65700	34.5064	11.9011	3.55276e-81	2.18288e-79	1.53577	Symbols: BAM1 | BAM1 (BARELY ANY MERISTEM 1); ATP binding / kinase/ protein serine/threonine kinase | chr5:26281757-26285247 FORWARD
AT1G53760	3.96363	1.36711	3.76066e-09	1.81958e-08	1.53569	unknown protein | chr1:20068991-20071096 REVERSE
AT5G59290	22.6899	7.82785	3.65015e-16	2.79026e-15	1.53536	Symbols: UXS3, ATUXS3 | UXS3 (UDP-GLUCURONIC ACID DECARBOXYLASE 3); UDP-glucuronate decarboxylase/ catalytic | chr5:23915530-23917998 REVERSE
AT5G43870	2.6114	0.901138	1.17466e-08	5.47676e-08	1.535	phosphoinositide binding | chr5:17632346-17635912 REVERSE
AT5G20650	8.68939	3.00317	4.09876e-12	2.46022e-11	1.53277	Symbols: COPT5 | COPT5; copper ion transmembrane transporter/ high affinity copper ion transmembrane transporter | chr5:6985298-6986037 REVERSE
AT1G22030	2.19712	0.75992	2.48046e-06	9.29641e-06	1.53169	unknown protein | chr1:7759164-7760556 REVERSE
AT5G66310	5.45788	1.89157	5.95931e-30	8.30093e-29	1.52876	kinesin motor family protein | chr5:26485685-26491382 REVERSE
AT1G77530	1.75593	0.608623	4.61439e-05	0.000149058	1.52861	O-methyltransferase family 2 protein | chr1:29136037-29137555 FORWARD
AT3G20670	145.074	50.435	6.21054e-71	3.04435e-69	1.52429	Symbols: HTA13 | HTA13; DNA binding | chr3:7229407-7230146 FORWARD
AT4G27180	3.9157	1.36131	1.26947e-17	1.04141e-16	1.52427	Symbols: ATK2, KATB | ATK2 (ARABIDOPSIS THALIANA KINESIN 2); microtubule binding / microtubule motor | chr4:13614856-13619156 REVERSE
AT1G50490	33.4242	11.6201	6.30805e-16	4.75915e-15	1.52427	Symbols: UBC20 | UBC20 (ubiquitin-conjugating enzyme 20); ubiquitin-protein ligase | chr1:18704805-18706478 REVERSE
AT2G24220	2.71007	0.942171	4.50605e-07	1.8212e-06	1.52427	Symbols: ATPUP5 | ATPUP5; purine transmembrane transporter | chr2:10300116-10301787 FORWARD
AT5G41310	4.65049	1.61709	8.63459e-22	8.61586e-21	1.52398	kinesin motor protein-related | chr5:16516634-16522392 REVERSE
AT4G18195	4.57127	1.59131	9.94992e-12	5.82609e-11	1.52238	Symbols: ATPUP8, PUP8 | PUP8 (ARABIDOPSIS THALIANA PURINE PERMEASE 8); purine transmembrane transporter | chr4:10069694-10071115 FORWARD
AT3G61530	9.94671	3.46389	6.00472e-22	6.03811e-21	1.52183	Symbols: PANB2 | PANB2; 3-methyl-2-oxobutanoate hydroxymethyltransferase | chr3:22771442-22773356 REVERSE
AT5G54670	2.02457	0.705506	4.15934e-11	2.32469e-10	1.52089	Symbols: ATK3, KATC | ATK3 (ARABIDOPSIS THALIANA KINESIN 3); ATPase/ microtubule binding / microtubule motor | chr5:22209472-22214134 FORWARD
AT5G42720	4.86919	1.69709	5.22732e-15	3.73788e-14	1.52061	glycosyl hydrolase family 17 protein | chr5:17130186-17132843 FORWARD
AT5G67360	38.5654	13.4437	2.59863e-73	1.35924e-71	1.52037	Symbols: ARA12 | ARA12; serine-type endopeptidase | chr5:26871891-26874579 REVERSE
AT4G00180	15.3592	5.36629	1.19813e-28	1.57824e-27	1.51711	Symbols: YAB3 | YAB3 (YABBY3); protein binding / transcription factor | chr4:72552-75384 REVERSE
AT4G38580	27.8963	9.76608	5.65635e-32	8.45672e-31	1.51422	Symbols: ATFP6, HIPP26 | ATFP6 (FARNESYLATED PROTEIN 6); metal ion binding | chr4:18034431-18035889 FORWARD
AT5G53880	89.0185	31.229	5.4097e-08	2.37881e-07	1.51122	unknown protein | chr5:21872794-21873303 REVERSE
AT4G08685	204.765	71.8814	1.12396e-84	7.41362e-83	1.51028	Symbols: SAH7 | SAH7 | chr4:5550429-5551370 FORWARD
AT2G32010	4.15046	1.45728	6.49728e-19	5.7141e-18	1.51	endonuclease/exonuclease/phosphatase family protein | chr2:13624792-13629146 FORWARD
AT2G19690	2.7165	0.953796	0.000147677	0.000443583	1.51	Symbols: PLA2-BETA | PLA2-BETA (PHOSPHOLIPASE A2-BETA); calcium ion binding / phospholipase A2 | chr2:8503217-8504740 FORWARD
AT3G07720	1.50224	0.527455	0.000147677	0.000443583	1.51	kelch repeat-containing protein | chr3:2465365-2467233 FORWARD
AT4G30850	1.38702	0.487	0.000147677	0.000443583	1.51	Symbols: HHP2 | HHP2 (HEPTAHELICAL TRANSMEMBRANE PROTEIN2); receptor | chr4:15020415-15022445 REVERSE
AT5G67620	2.00723	0.704761	0.000147677	0.000443583	1.51	unknown protein | chr5:26964770-26965996 REVERSE
AT4G38380	8.70777	3.05916	3.769e-25	4.36538e-24	1.50917	antiporter/ drug transporter | chr4:17971855-17975100 REVERSE
AT5G58300	11.7335	4.12752	2.87031e-15	2.0815e-14	1.50728	leucine-rich repeat transmembrane protein kinase, putative | chr5:23571879-23575084 FORWARD
AT5G02570	78.6314	27.6633	9.10725e-16	6.82511e-15	1.50713	histone H2B, putative | chr5:576742-577140 REVERSE
AT3G02550	4.34052	1.52766	3.18967e-11	1.80012e-10	1.50654	Symbols: LBD41 | LBD41 (LOB DOMAIN-CONTAINING PROTEIN 41) | chr3:536505-537998 REVERSE
AT1G22910	2.77386	0.977351	3.6111e-08	1.61041e-07	1.50494	RNA recognition motif (RRM)-containing protein | chr1:8105589-8108164 FORWARD
AT3G23100	2.43865	0.859636	2.441e-05	8.18274e-05	1.50428	Symbols: XRCC4 | XRCC4; protein C-terminus binding | chr3:8220682-8222148 FORWARD
AT5G24580	6.97949	2.46136	4.18307e-15	3.00555e-14	1.50366	copper-binding family protein | chr5:8410258-8412240 REVERSE
AT3G46440	170.106	60.0064	5.62394e-94	4.29358e-92	1.50325	Symbols: UXS5 | UXS5; UDP-glucuronate decarboxylase/ catalytic | chr3:17089045-17091875 REVERSE
AT4G29510	27.0002	9.52503	1.60539e-10	8.60541e-10	1.50317	Symbols: ATPRMT11, PRMT11, ATPRMT1B, PRMT1B | PRMT11 (ARGININE METHYLTRANSFERASE 11); protein-arginine N-methyltransferase | chr4:14491625-14494001 FORWARD
AT2G46710	4.48756	1.58342	1.19933e-13	7.92819e-13	1.50289	rac GTPase activating protein, putative | chr2:19191935-19194849 FORWARD
AT5G22880	467.322	165.063	7.32734e-98	6.0861e-96	1.5014	Symbols: H2B, HTB2 | HTB2; DNA binding | chr5:7651957-7652622 REVERSE
AT5G58560	1.63152	0.576591	6.80231e-05	0.000215466	1.5006	phosphatidate cytidylyltransferase family protein | chr5:23670395-23672877 FORWARD
AT1G62262	1.78868	0.633563	6.03118e-06	2.16975e-05	1.49733	Symbols: SLAH4 | SLAH4 (SLAC1 HOMOLOGUE 4) | chr1:23000157-23002093 REVERSE
AT3G29360	121.383	43.0471	3.58429e-91	2.62473e-89	1.49558	UDP-glucose 6-dehydrogenase, putative | chr3:11267091-11269229 REVERSE
AT2G38370	2.94518	1.04453	6.9589e-10	3.57633e-09	1.4955	unknown protein | chr2:16072070-16074258 REVERSE
AT2G42650	7.994	2.83905	1.71837e-18	1.47933e-17	1.49351	60S ribosomal protein-related | chr2:17765480-17766888 FORWARD
AT1G31280	0.748732	0.26591	2.15221e-05	7.26351e-05	1.49351	Symbols: AGO2 | AGO2 (argonaute 2); nucleic acid binding | chr1:11181711-11185344 FORWARD
AT2G02061	3.05992	1.08672	1.04869e-07	4.48822e-07	1.49351	unknown protein | chr2:498025-499559 FORWARD
AT1G64670	2.57063	0.91372	2.01926e-08	9.18782e-08	1.4923	Symbols: BDG1 | BDG1 (BODYGUARD1); hydrolase | chr1:24030820-24033556 REVERSE
AT3G53100	5.44145	1.93766	3.36988e-14	2.29272e-13	1.48968	GDSL-motif lipase/hydrolase family protein | chr3:19684686-19686674 REVERSE
AT2G46380	1.2497	0.445751	9.55458e-07	3.75671e-06	1.48728	unknown protein | chr2:19039202-19042348 FORWARD
AT1G23100	35.249	12.582	1.37157e-26	1.67169e-25	1.48622	10 kDa chaperonin, putative | chr1:8195776-8196475 FORWARD
AT1G17330	5.60751	2.00211	5.70413e-10	2.95006e-09	1.48584	metal-dependent phosphohydrolase HD domain-containing protein-related | chr1:5929909-5931831 FORWARD
AT3G21560	8.71875	3.11446	2.00199e-23	2.16241e-22	1.48514	Symbols: UGT84A2 | UGT84A2; UDP-glycosyltransferase/ sinapate 1-glucosyltransferase | chr3:7595806-7597577 FORWARD
AT3G53650	64.8883	23.1827	7.61702e-15	5.39506e-14	1.48491	histone H2B, putative | chr3:19889358-19889774 FORWARD
AT3G58660	11.7374	4.19355	1.32122e-26	1.61143e-25	1.48487	60S ribosomal protein-related | chr3:21701534-21703114 FORWARD
AT3G18740	19.9477	7.12803	3.49619e-18	2.96354e-17	1.48465	60S ribosomal protein L30 (RPL30C) | chr3:6453368-6454018 FORWARD
AT4G00370	231.392	82.6939	1.46091e-101	1.27854e-99	1.48449	Symbols: ANTR2, PHT4;4 | ANTR2; inorganic phosphate transmembrane transporter/ organic anion transmembrane transporter | chr4:162897-166357 REVERSE
AT2G37540	12.529	4.48053	1.91058e-23	2.06493e-22	1.48353	short-chain dehydrogenase/reductase (SDR) family protein | chr2:15751568-15753967 REVERSE
AT3G63530	1.65717	0.592625	0.000114076	0.000349434	1.48353	Symbols: BB, BB2 | BB (BIG BROTHER); protein binding / ubiquitin-protein ligase/ zinc ion binding | chr3:23456157-23458459 REVERSE
AT1G63640	5.82768	2.08742	1.63663e-29	2.24143e-28	1.4812	kinesin motor protein-related | chr1:23589043-23595821 REVERSE
AT3G18630	5.14475	1.84416	6.10774e-13	3.8789e-12	1.48014	uracil DNA glycosylase family protein | chr3:6410958-6413068 REVERSE
AT2G29420	27.8296	9.98009	1.31744e-32	2.01847e-31	1.4795	Symbols: ATGSTU7, GST25 | ATGSTU7 (ARABIDOPSIS THALIANA GLUTATHIONE S-TRANSFERASE TAU 7); glutathione transferase | chr2:12617936-12618899 REVERSE
AT5G11790	22.0939	7.92429	2.12585e-15	1.55864e-14	1.47929	Ndr family protein | chr5:3799550-3802792 FORWARD
AT1G01250	3.44215	1.23464	4.75324e-06	1.73259e-05	1.47923	AP2 domain-containing transcription factor, putative | chr1:104491-105330 REVERSE
AT5G55480	4.68692	1.68423	1.21163e-19	1.104e-18	1.47655	Symbols: SVL1 | SVL1 (SHV3-LIKE 1); glycerophosphodiester phosphodiesterase/ phosphoric diester hydrolase | chr5:22474230-22478132 FORWARD
AT2G29450	5.40597	1.94316	1.58207e-09	7.8844e-09	1.47615	Symbols: ATGSTU5, ATGSTU1, AT103-1A | ATGSTU5 (ARABIDOPSIS THALIANA GLUTATHIONE S-TRANSFERASE TAU 5); glutathione binding / glutathione transferase | chr2:12624586-12625637 REVERSE
AT5G21060	7.20751	2.59248	4.73711e-17	3.76055e-16	1.47517	homoserine dehydrogenase family protein | chr5:7148978-7152876 REVERSE
AT3G54640	30.9998	11.1504	3.18664e-10	1.67217e-09	1.47517	Symbols: TSA1, TRP3 | TSA1 (TRYPTOPHAN SYNTHASE ALPHA CHAIN); tryptophan synthase | chr3:20223148-20225523 REVERSE
AT1G14980	17.2621	6.22686	1.02841e-18	8.93063e-18	1.47103	Symbols: CPN10 | CPN10 (CHAPERONIN 10); chaperone binding | chr1:5165628-5166745 REVERSE
AT1G78970	11.4291	4.12708	9.72504e-15	6.83152e-14	1.46952	Symbols: LUP1, ATLUP1 | LUP1 (LUPEOL SYNTHASE 1); beta-amyrin synthase/ lupeol synthase | chr1:29703340-29707844 FORWARD
AT2G13610	1.67066	0.604649	2.47642e-07	1.02184e-06	1.46625	ABC transporter family protein | chr2:5673688-5675831 REVERSE
AT3G18490	50.2803	18.2486	1.07841e-66	4.6066e-65	1.46221	aspartyl protease family protein | chr3:6348755-6350668 REVERSE
AT5G41790	0.655269	0.237938	1.22789e-06	4.7621e-06	1.4615	Symbols: CIP1 | CIP1 (COP1-INTERACTIVE PROTEIN 1); protein binding | chr5:16727530-16732847 FORWARD
AT1G61420	0.83703	0.303939	8.72846e-05	0.000271634	1.4615	S-locus lectin protein kinase family protein | chr1:22660460-22663638 REVERSE
AT3G27350	1.37253	0.498385	8.72846e-05	0.000271634	1.4615	unknown protein | chr3:10126021-10127955 FORWARD
AT5G04310	2.97797	1.08301	2.04153e-09	1.01068e-08	1.45928	pectate lyase family protein | chr5:1203203-1207352 REVERSE
AT1G02870	9.16347	3.33923	3.06824e-13	1.99014e-12	1.45638	unknown protein | chr1:637214-638677 REVERSE
AT3G23510	22.0992	8.06828	7.34466e-57	2.324e-55	1.45366	cyclopropane fatty acid synthase, putative / CPA-FA synthase, putative | chr3:8427660-8433314 FORWARD
AT2G03280	6.80489	2.48485	2.46305e-18	2.10126e-17	1.45341	unknown protein | chr2:996088-998295 REVERSE
AT5G05170	157.347	57.4569	4.50248e-99	3.84662e-97	1.4534	Symbols: CESA3, IXR1, ATCESA3, ATH-B, CEV1 | CEV1 (CONSTITUTIVE EXPRESSION OF VSP 1); cellulose synthase/ transferase, transferring glycosyl groups | chr5:1530174-1535414 REVERSE
AT3G28520	1.41148	0.515506	0.000167611	0.000498691	1.45315	AAA-type ATPase family protein | chr3:10688323-10689759 FORWARD
AT2G23170	1.10028	0.402219	5.23059e-05	0.000167815	1.45182	Symbols: GH3.3 | GH3.3; indole-3-acetic acid amido synthetase | chr2:9863855-9866562 REVERSE
AT1G18650	20.3229	7.43316	4.56074e-25	5.25187e-24	1.45106	Symbols: PDCB3 | PDCB3 (PLASMODESMATA CALLOSE-BINDING PROTEIN 3); callose binding / polysaccharide binding | chr1:6418858-6420557 REVERSE
AT1G54990	1.58583	0.58013	1.29752e-05	4.48879e-05	1.45079	Symbols: AXR4, RGR, RGR1 | AXR4 (AUXIN RESISTANT 4) | chr1:20511519-20513681 FORWARD
AT5G22860	1.51205	0.55314	1.29752e-05	4.48879e-05	1.45079	serine carboxypeptidase S28 family protein | chr5:7639318-7642984 REVERSE
AT1G77330	76.3491	27.9512	2.93736e-65	1.21427e-63	1.4497	1-aminocyclopropane-1-carboxylate oxidase, putative / ACC oxidase, putative | chr1:29062990-29064537 REVERSE
AT3G48770	1.00755	0.368879	6.29302e-11	3.47074e-10	1.44963	ATP binding / DNA binding | chr3:18078474-18086817 REVERSE
AT4G09160	14.5773	5.34601	1.04806e-09	5.31018e-09	1.44718	SEC14 cytosolic factor family protein / phosphoglyceride transfer family protein | chr4:5839683-5842394 FORWARD
AT3G44720	5.30202	1.94712	1.06877e-14	7.48137e-14	1.4452	Symbols: ADT4 | ADT4 (arogenate dehydratase 4); arogenate dehydratase/ prephenate dehydratase | chr3:16271652-16273344 FORWARD
AT3G06770	8.95677	3.29458	1.29166e-23	1.40959e-22	1.44288	glycoside hydrolase family 28 protein / polygalacturonase (pectinase) family protein | chr3:2134800-2137228 REVERSE
AT3G59690	3.61421	1.32942	3.07004e-12	1.86205e-11	1.44288	Symbols: IQD13 | IQD13 (IQ-domain 13); calmodulin binding | chr3:22048754-22051673 FORWARD
AT1G19990	3.04456	1.11988	1.14423e-05	3.98537e-05	1.44288	unknown protein | chr1:6935218-6936693 FORWARD
AT3G04630	1.38891	0.510884	0.000324035	0.00092616	1.44288	Symbols: WDL1 | WDL1 | chr3:1258546-1260871 FORWARD
AT2G26170	1.95353	0.718571	1.77134e-06	6.75876e-06	1.44288	Symbols: CYP711A1, MAX1 | CYP711A1; electron carrier/ heme binding / iron ion binding / monooxygenase/ oxygen binding | chr2:11140809-11143360 FORWARD
AT1G11130	3.09655	1.14086	1.61423e-14	1.11904e-13	1.44054	Symbols: SUB, SCM, SRF9 | SUB (STRUBBELIG); protein binding / receptor signaling protein serine/threonine kinase | chr1:3722857-3727450 FORWARD
AT1G26570	139.927	51.7076	2.78426e-86	1.87791e-84	1.43623	Symbols: UGD1, ATUGD1 | UGD1 (UDP-GLUCOSE DEHYDROGENASE 1); NAD or NADH binding / UDP-glucose 6-dehydrogenase/ binding / catalytic/ coenzyme binding / oxidoreductase/ oxidoreductase, acting on the CH-OH group of donors, NAD or NADP as acceptor | chr1:9182204-9184393 FORWARD
AT3G04080	11.7053	4.32599	9.97354e-31	1.43263e-29	1.43605	Symbols: ATAPY1 | ATAPY1 (APYRASE 1); ATPase/ calmodulin binding / nucleotide diphosphatase | chr3:1067790-1071295 REVERSE
AT4G09500	25.0965	9.27687	9.02667e-10	4.59817e-09	1.43578	glycosyltransferase family protein | chr4:6018135-6019759 FORWARD
AT2G43120	7.03051	2.5998	1.9732e-13	1.29201e-12	1.43523	pirin, putative | chr2:17927264-17928984 FORWARD
AT4G15530	5768.71	2133.5	8.04486e-106	7.55669e-104	1.43502	Symbols: PPDK | PPDK (pyruvate orthophosphate dikinase); kinase/ pyruvate, phosphate dikinase | chr4:8864828-8870801 REVERSE
AT1G73590	10.7983	3.99761	9.11629e-31	1.31054e-29	1.4336	Symbols: PIN1, ATPIN1 | PIN1 (PIN-FORMED 1); transporter | chr1:27659673-27663178 FORWARD
AT4G15480	22.7597	8.43956	1.13127e-09	5.71722e-09	1.43124	Symbols: UGT84A1 | UGT84A1; UDP-glycosyltransferase/ sinapate 1-glucosyltransferase/ transferase, transferring glycosyl groups | chr4:8848801-8850516 REVERSE
AT2G27990	3.86013	1.43317	7.7108e-13	4.86597e-12	1.42944	Symbols: BLH8, PNF | BLH8 (BEL1-LIKE HOMEODOMAIN 8); DNA binding / transcription factor | chr2:11921433-11924698 REVERSE
AT2G28630	8.64451	3.20993	2.75505e-23	2.95095e-22	1.42924	Symbols: KCS12 | KCS12 (3-KETOACYL-COA SYNTHASE 12); acyltransferase/ catalytic/ transferase, transferring acyl groups other than amino-acyl groups | chr2:12275319-12277245 REVERSE
AT5G15490	162.905	60.5187	2.41698e-88	1.68728e-86	1.42858	UDP-glucose 6-dehydrogenase, putative | chr5:5027639-5030194 REVERSE
AT4G11820	100.454	37.3399	1.30783e-79	7.71835e-78	1.42774	Symbols: MVA1 | MVA1; acetyl-CoA C-acetyltransferase/ hydroxymethylglutaryl-CoA synthase | chr4:7108915-7112030 REVERSE
AT4G07960	19.6026	7.28916	6.88676e-10	3.5423e-09	1.42722	Symbols: ATCSLC12, CSLC12 | ATCSLC12 (CELLULOSE-SYNTHASE LIKE C12); cellulose synthase/ transferase, transferring glycosyl groups | chr4:4802341-4805647 REVERSE
AT4G15520	13.5236	5.03098	9.68079e-19	8.42713e-18	1.42656	tRNA/rRNA methyltransferase (SpoU) family protein | chr4:8862815-8864618 FORWARD
AT1G29840	2.21417	0.824684	7.61456e-05	0.00023921	1.42485	esterase/lipase/thioesterase family protein | chr1:10445625-10447553 REVERSE
AT5G28640	13.8053	5.14608	1.1408e-22	1.18581e-21	1.42367	Symbols: AN3, GIF, GIF1 | AN3 (ANGUSTIFOLIA 3); protein binding / transcription coactivator | chr5:10647570-10649892 REVERSE
AT4G32570	1.37571	0.513362	0.000245212	0.000714064	1.42213	Symbols: TIFY8 | TIFY8 (TIFY DOMAIN PROTEIN 8) | chr4:15716232-15718858 REVERSE
AT5G59190	0.953481	0.355803	0.000245212	0.000714064	1.42213	subtilase family protein | chr5:23885855-23888673 FORWARD
AT2G39030	5.0849	1.89749	5.90529e-09	2.81773e-08	1.42213	GCN5-related N-acetyltransferase (GNAT) family protein | chr2:16298227-16299202 FORWARD
AT4G30800	156.509	58.4434	2.47657e-73	1.29918e-71	1.42113	40S ribosomal protein S11 (RPS11B) | chr4:15001134-15002671 FORWARD
AT1G18880	5.15288	1.92535	1.18347e-15	8.81019e-15	1.42026	proton-dependent oligopeptide transport (POT) family protein | chr1:6520748-6523368 FORWARD
AT3G25100	14.2095	5.31044	2.73436e-14	1.87241e-13	1.41995	Symbols: CDC45 | CDC45 (cell division cycle 45) | chr3:9143999-9146209 FORWARD
AT4G25630	78.3338	29.2761	2.89626e-67	1.26736e-65	1.41991	Symbols: FIB2, ATFIB2 | FIB2 (FIBRILLARIN 2); snoRNA binding | chr4:13074133-13076429 FORWARD
AT2G39020	25.408	9.4972	2.19018e-31	3.21819e-30	1.41971	GCN5-related N-acetyltransferase (GNAT) family protein | chr2:16295315-16296328 FORWARD
AT4G11350	18.4726	6.91095	3.87814e-14	2.63552e-13	1.41843	transferase, transferring glycosyl groups | chr4:6901682-6904244 FORWARD
AT4G30810	40.6306	15.2133	1.87526e-54	5.64496e-53	1.41724	Symbols: scpl29 | scpl29 (serine carboxypeptidase-like 29); serine-type carboxypeptidase | chr4:15003451-15006212 FORWARD
AT2G05760	10.67	3.99761	8.68209e-26	1.02748e-24	1.41635	xanthine/uracil permease family protein | chr2:2180919-2183904 FORWARD
AT4G35320	3.8933	1.45897	4.7391e-06	1.72778e-05	1.41604	unknown protein | chr4:16805869-16806655 REVERSE
AT3G55040	69.3624	25.9947	1.9248e-57	6.15558e-56	1.41594	Symbols: GSTL2 | GSTL2 | chr3:20398538-20400346 REVERSE
AT5G18700	2.47432	0.928556	2.06013e-16	1.58903e-15	1.41397	Symbols: EMB3013 | EMB3013 (embryo defective 3013); ATP binding / binding / kinase/ protein kinase/ protein serine/threonine kinase | chr5:6235096-6240733 REVERSE
AT2G19670	19.8642	7.46229	1.04899e-13	6.95489e-13	1.41248	Symbols: ATPRMT1A, PRMT1A | PRMT1A (PROTEIN ARGININE METHYLTRANSFERASE 1A); protein-arginine N-methyltransferase | chr2:8499086-8501181 REVERSE
AT4G23750	2.85188	1.07213	4.2204e-09	2.03489e-08	1.41143	Symbols: CRF2 | CRF2 (CYTOKININ RESPONSE FACTOR 2); DNA binding / transcription factor | chr4:12376194-12378024 FORWARD
AT5G01930	5.8835	2.21389	5.47446e-14	3.69655e-13	1.41009	(1-4)-beta-mannan endohydrolase, putative | chr5:361081-362901 REVERSE
AT5G57700	11.9672	4.50437	1.44766e-21	1.43178e-20	1.40969	BNR/Asp-box repeat family protein | chr5:23375242-23377142 FORWARD
AT5G05160	6.17124	2.32307	3.77057e-18	3.18642e-17	1.40953	leucine-rich repeat transmembrane protein kinase, putative | chr5:1527975-1530062 FORWARD
AT4G24490	3.48515	1.31247	2.40472e-13	1.56827e-12	1.40894	protein prenyltransferase | chr4:12655059-12658336 REVERSE
AT2G26730	10.6617	4.01523	1.20995e-13	7.99547e-13	1.40888	leucine-rich repeat transmembrane protein kinase, putative | chr2:11388407-11391641 FORWARD
AT1G04520	6.87854	2.59248	2.23471e-15	1.63444e-14	1.40777	Symbols: PDLP2 | PDLP2 (PLASMODESMATA-LOCATED PROTEIN 2) | chr1:1231578-1234032 FORWARD
AT1G61870	2.43619	0.919084	2.8613e-07	1.17443e-06	1.40636	Symbols: PPR336 | PPR336 (pentatricopeptide repeat 336) | chr1:22865004-22866615 REVERSE
AT1G09210	352.984	133.192	9.44763e-94	7.1822e-92	1.40609	calreticulin 2 (CRT2) | chr1:2972842-2976750 REVERSE
AT2G25270	3.76447	1.42084	1.06284e-11	6.20112e-11	1.40571	unknown protein | chr2:10759724-10762568 FORWARD
AT1G62730	6.58887	2.48704	4.01501e-13	2.58091e-12	1.4056	transferase | chr1:23229059-23230736 REVERSE
AT5G60690	15.6626	5.91229	1.01659e-09	5.15947e-09	1.40554	Symbols: REV, IFL, IFL1 | REV (REVOLUTA); DNA binding / lipid binding / transcription factor | chr5:24397023-24402195 FORWARD
AT5G20940	21.2454	8.02098	3.75912e-07	1.52931e-06	1.4053	glycosyl hydrolase family 3 protein | chr5:7103927-7106701 REVERSE
AT3G50240	6.9115	2.60962	8.58421e-29	1.1366e-27	1.40516	Symbols: KICP-02 | KICP-02; ATP binding / microtubule motor | chr3:18623262-18628888 REVERSE
AT3G11430	3.55713	1.34408	2.00874e-11	1.15177e-10	1.40409	Symbols: ATGPAT5, GPAT5 | GPAT5 (GLYCEROL-3-PHOSPHATE ACYLTRANSFERASE 5); 1-acylglycerol-3-phosphate O-acyltransferase/ acyltransferase/ organic anion transmembrane transporter | chr3:3595765-3597952 FORWARD
AT2G42320	34.7127	13.1173	1.20754e-57	3.88251e-56	1.40399	nucleolar protein gar2-related | chr2:17627962-17630797 FORWARD
AT3G23470	44.9204	16.992	6.57712e-53	1.89406e-51	1.40251	cyclopropane-fatty-acyl-phospholipid synthase | chr3:8414710-8418165 FORWARD
AT1G65470	4.21104	1.59294	2.00479e-17	1.62825e-16	1.40249	Symbols: FAS1, NFB2 | FAS1 (FASCIATA 1); histone binding | chr1:24319748-24324040 REVERSE
AT5G07920	3.24764	1.22936	3.06762e-15	2.2192e-14	1.40148	Symbols: DGK1, ATDGK1 | DGK1 (DIACYLGLYCEROL KINASE1); calcium ion binding / diacylglycerol kinase | chr5:2524778-2529330 REVERSE
AT1G77470	10.2597	3.88557	5.54367e-21	5.35878e-20	1.40079	replication factor C 36 kDA, putative | chr1:29111948-29114435 REVERSE
AT2G19170	29.493	11.178	3.99389e-59	1.35709e-57	1.39971	Symbols: SLP3 | SLP3; serine-type peptidase | chr2:8314005-8318596 REVERSE
AT4G27570	8.35613	3.16949	3.80607e-19	3.38882e-18	1.39858	glycosyltransferase family protein | chr4:13763464-13765064 REVERSE
AT2G35605	8.79681	3.33735	4.93448e-10	2.56014e-09	1.39828	SWIB complex BAF60b domain-containing protein | chr2:14946063-14947276 FORWARD
AT1G65590	9.13852	3.4688	1.89932e-23	2.05522e-22	1.39752	Symbols: HEXO3, ATHEX1 | HEXO3 (BETA-HEXOSAMINIDASE 3); beta-N-acetylhexosaminidase/ hexosaminidase | chr1:24385900-24391207 FORWARD
AT3G08920	10.7501	4.08095	5.76499e-14	3.88833e-13	1.39737	rhodanese-like domain-containing protein | chr3:2712236-2713269 FORWARD
AT1G49030	3.04685	1.15747	2.41201e-05	8.08706e-05	1.39634	unknown protein | chr1:18136705-18137946 FORWARD
AT3G08630	5.18859	1.97328	1.33654e-11	7.76519e-11	1.39474	FUNCTIONS IN: molecular_function unknown; INVOLVED IN: biological_process unknown; LOCATED IN: chloroplast; EXPRESSED IN: 22 plant structures; EXPRESSED DURING: 13 growth stages; BEST Arabidopsis thaliana protein match is: alphavirus core protein family (TAIR:AT3G08640.1); Has 3471 Blast hits to 1913 proteins in 226 species: Archae - 0; Bacteria - 450; Metazoa - 1700; Fungi - 130; Plants - 787; V…
AT3G58690	6.96326	2.65081	4.47827e-16	3.40876e-15	1.39333	protein kinase family protein | chr3:21709170-21711381 FORWARD
AT4G37530	7.70889	2.93716	3.18974e-14	2.17511e-13	1.3921	peroxidase, putative | chr4:17634784-17636288 FORWARD
AT3G47520	90.4683	34.4699	4.75215e-72	2.40843e-70	1.39207	Symbols: MDH | MDH (MALATE DEHYDROGENASE); L-malate dehydrogenase/ binding / catalytic/ malate dehydrogenase/ oxidoreductase/ oxidoreductase, acting on the CH-OH group of donors, NAD or NADP as acceptor | chr3:17513274-17515041 FORWARD
AT5G11240	4.61422	1.75829	1.34502e-15	9.96327e-15	1.39191	transducin family protein / WD-40 repeat family protein | chr5:3582540-3586986 FORWARD
AT2G37470	140.594	53.6301	2.61263e-58	8.5535e-57	1.39042	histone H2B, putative | chr2:15736764-15737368 FORWARD
AT3G10370	11.4789	4.37868	1.26228e-30	1.80451e-29	1.39042	Symbols: SDP6 | SDP6 (SUGAR-DEPENDENT 6); glycerol-3-phosphate dehydrogenase | chr3:3216368-3219270 FORWARD
AT2G26190	1.3446	0.512905	2.10878e-05	7.13158e-05	1.39042	calmodulin-binding family protein | chr2:11147639-11150510 REVERSE
AT4G32520	45.8694	17.4992	3.14095e-59	1.07542e-57	1.39024	Symbols: SHM3 | SHM3 (SERINE HYDROXYMETHYLTRANSFERASE 3); catalytic/ glycine hydroxymethyltransferase/ pyridoxal phosphate binding | chr4:15689464-15692857 REVERSE
AT4G09010	88.9426	33.9404	2.41978e-67	1.06232e-65	1.38987	Symbols: APX4 | APX4 (ASCORBATE PEROXIDASE 4); heme binding / peroxidase | chr4:5777397-5779462 REVERSE
AT4G24510	2.78511	1.06502	1.08961e-07	4.65003e-07	1.38685	Symbols: CER2, VC2, VC-2 | CER2 (ECERIFERUM 2); transferase/ transferase, transferring acyl groups other than amino-acyl groups | chr4:12660749-12662656 FORWARD
AT1G55910	16.5982	6.34867	2.83392e-25	3.30367e-24	1.3865	Symbols: ZIP11 | ZIP11 (ZINC TRANSPORTER 11 PRECURSOR); cation transmembrane transporter/ metal ion transmembrane transporter | chr1:20906134-20907413 FORWARD
AT2G44040	7.86653	3.00976	5.61822e-16	4.24764e-15	1.38608	dihydrodipicolinate reductase family protein | chr2:18221769-18224104 REVERSE
AT1G64980	66.6724	25.5525	4.74149e-57	1.50295e-55	1.38363	unknown protein | chr1:24137517-24139276 REVERSE
AT4G38950	4.58599	1.76056	1.08126e-20	1.03185e-19	1.3812	kinesin motor family protein | chr4:18154395-18159935 REVERSE
AT5G26010	8.12792	3.12258	9.05398e-14	6.02513e-13	1.38015	catalytic/ protein serine/threonine phosphatase | chr5:9085393-9087372 REVERSE
AT4G11130	4.30053	1.65238	2.34405e-20	2.21108e-19	1.37997	Symbols: RDR2, SMD1 | RDR2 (RNA-DEPENDENT RNA POLYMERASE 2); RNA-directed RNA polymerase | chr4:6780522-6784440 FORWARD
AT5G20980	286.808	110.235	5.39915e-92	4.03609e-90	1.37951	Symbols: ATMS3 | ATMS3 (methionine synthase 3); 5-methyltetrahydropteroyltriglutamate-homocysteine S-methyltransferase/ methionine synthase | chr5:7124156-7128359 REVERSE
AT2G43580	2.55149	0.981668	3.99494e-05	0.000130268	1.37803	chitinase, putative | chr2:18078649-18080028 REVERSE
AT4G39510	1.35298	0.520549	3.99494e-05	0.000130268	1.37803	Symbols: CYP96A12 | CYP96A12; electron carrier/ heme binding / iron ion binding / monooxygenase/ oxygen binding | chr4:18368803-18370652 REVERSE
AT4G14320	641.801	246.945	2.51364e-87	1.72127e-85	1.37793	60S ribosomal protein L36a/L44 (RPL36aB) | chr4:8242505-8243899 REVERSE
AT5G32450	23.2203	8.93936	4.38088e-13	2.80805e-12	1.37714	RNA recognition motif (RRM)-containing protein | chr5:12079611-12081573 FORWARD
AT1G78950	15.551	5.98845	4.61897e-09	2.22109e-08	1.37675	beta-amyrin synthase, putative | chr1:29684432-29688673 REVERSE
AT5G02780	33.5943	12.9432	6.57947e-09	3.12777e-08	1.37602	In2-1 protein, putative | chr5:630876-632683 FORWARD
AT1G07410	74.7074	28.7973	2.09529e-09	1.03529e-08	1.37532	Symbols: ATRABA2B, RAB-A2B, ATRAB-A2B | ATRABA2B (ARABIDOPSIS RAB GTPASE HOMOLOG A2B); GTP binding / GTPase/ protein binding | chr1:2276270-2277154 FORWARD
AT2G17820	4.871	1.87946	1.0686e-24	1.21417e-23	1.3739	Symbols: ATHK1, AHK1 | ATHK1 (histidine kinase 1); histidine phosphotransfer kinase/ osmosensor/ protein histidine kinase | chr2:7742924-7748220 REVERSE
AT3G48930	480.018	185.331	9.92253e-86	6.61785e-84	1.37299	Symbols: EMB1080 | EMB1080 (embryo defective 1080); structural constituent of ribosome | chr3:18140771-18142281 REVERSE
AT3G04810	12.6426	4.88537	3.64287e-13	2.34927e-12	1.37176	Symbols: ATNEK2 | ATNEK2 (NIMA-RELATED KINASE 2); ATP binding / kinase/ protein kinase/ protein serine/threonine kinase | chr3:1317336-1321269 FORWARD
AT1G60390	11.6346	4.4971	1.05016e-28	1.38536e-27	1.37136	BURP domain-containing protein / polygalacturonase, putative | chr1:22247474-22249636 REVERSE
AT1G61260	1.56205	0.604612	0.000229471	0.000671059	1.36935	unknown protein | chr1:22593465-22595069 REVERSE
AT1G63000	116.726	45.1894	5.22474e-71	2.56814e-69	1.36906	Symbols: NRS/ER, UER1 | NRS/ER (NUCLEOTIDE-RHAMNOSE SYNTHASE/EPIMERASE-REDUCTASE); UDP-4-keto-6-deoxy-glucose-3,5-epimerase/ UDP-4-keto-rhamnose-4-keto-reductase/ dTDP-4-dehydrorhamnose 3,5-epimerase/ dTDP-4-dehydrorhamnose reductase | chr1:23342393-23344113 FORWARD
AT4G13940	1841.69	713.179	1.09549e-95	8.73518e-94	1.3687	Symbols: HOG1, EMB1395, SAHH1, MEE58, ATSAHH1 | MEE58 (MATERNAL EFFECT EMBRYO ARREST 58); adenosylhomocysteinase/ copper ion binding | chr4:8054862-8057139 FORWARD
AT3G17980	7.85009	3.04052	5.73986e-13	3.64915e-12	1.36839	C2 domain-containing protein | chr3:6152121-6153434 FORWARD
AT1G09630	7.6373	2.96155	3.21247e-11	1.81242e-10	1.36671	Symbols: ATRAB11C, ATRABA2A, ATRAB-A2A, RAB-A2A | ATRAB11C (ARABIDOPSIS RAB GTPASE 11C); GTP binding | chr1:3118203-3119708 REVERSE
AT4G37900	24.1549	9.38181	8.77982e-48	2.24386e-46	1.36438	glycine-rich protein | chr4:17821737-17824627 REVERSE
AT4G17260	5.41571	2.10483	6.14082e-11	3.39097e-10	1.36345	L-lactate dehydrogenase, putative | chr4:9673991-9675448 FORWARD
AT5G49160	4.00824	1.55954	3.25144e-24	3.62099e-23	1.36185	Symbols: MET1, MET2, METI, DDM2, DMT01, DMT1 | MET1 (METHYLTRANSFERASE 1); methyltransferase | chr5:19932230-19938369 FORWARD
AT2G17010	1.34636	0.523847	6.51879e-06	2.3386e-05	1.36185	mechanosensitive ion channel domain-containing protein / MS ion channel domain-containing protein | chr2:7392850-7395970 REVERSE
AT1G52910	7.80116	3.0391	6.91539e-10	3.55499e-09	1.36004	unknown protein | chr1:19708057-19709323 FORWARD
AT4G26690	18.8814	7.35771	3.60427e-09	1.74674e-08	1.35964	Symbols: SHV3, MRH5, GPDL2 | SHV3 (SHAVEN 3); glycerophosphodiester phosphodiesterase/ kinase | chr4:13456434-13460060 REVERSE
AT3G14810	11.9979	4.6831	9.54817e-09	4.48205e-08	1.35725	Symbols: MSL5 | MSL5 (MECHANOSENSITIVE CHANNEL OF SMALL CONDUCTANCE-LIKE 5) | chr3:4971223-4974354 REVERSE
AT2G26180	12.0778	4.71851	4.87127e-23	5.15303e-22	1.35595	Symbols: IQD6 | IQD6 (IQ-domain 6); calmodulin binding | chr2:11143290-11145103 REVERSE
AT5G15740	21.7884	8.51387	3.78247e-09	1.82964e-08	1.35567	unknown protein | chr5:5134527-5137626 REVERSE
AT1G62990	42.501	16.6241	3.6148e-09	1.75137e-08	1.35422	Symbols: KNAT7, IXR11 | KNAT7 (KNOTTED-LIKE HOMEOBOX OF ARABIDOPSIS THALIANA 7); DNA binding / transcription activator/ transcription factor | chr1:23337365-23340688 FORWARD
AT5G41920	1.9603	0.767008	1.40112e-05	4.83599e-05	1.35376	scarecrow transcription factor family protein | chr5:16779749-16781245 FORWARD
AT1G14060	9.59555	3.75881	9.83078e-13	6.15187e-12	1.35209	FUNCTIONS IN: molecular_function unknown; INVOLVED IN: N-terminal protein myristoylation; LOCATED IN: cellular_component unknown; EXPRESSED IN: 16 plant structures; EXPRESSED DURING: 10 growth stages; CONTAINS InterPro DOMAIN/s: GCK (InterPro:IPR012891); BEST Arabidopsis thaliana protein match is: unknown protein (TAIR:AT5G02210.1); Has 243 Blast hits to 215 proteins in 60 species: Archae - 0; Ba…
AT2G21380	17.3147	6.79494	1.94504e-48	5.06473e-47	1.34946	kinesin motor protein-related | chr2:9141631-9149309 FORWARD
AT3G57780	16.9959	6.67267	8.40275e-09	3.95887e-08	1.34885	EXPRESSED IN: 20 plant structures; EXPRESSED DURING: 13 growth stages; BEST Arabidopsis thaliana protein match is: nucleolar protein gar2-related (TAIR:AT2G42320.2); Has 3024 Blast hits to 2177 proteins in 255 species: Archae - 2; Bacteria - 181; Metazoa - 988; Fungi - 289; Plants - 172; Viruses - 72; Other Eukaryotes - 1320 (source: NCBI BLink). | chr3:21399766-21402326 REVERSE
AT3G46040	80.6186	31.6552	1.76267e-47	4.44782e-46	1.34867	Symbols: RPS15AD | RPS15AD (ribosomal protein S15A D); structural constituent of ribosome | chr3:16914539-16915759 FORWARD
AT1G04280	28.6058	11.2368	4.46454e-09	2.14856e-08	1.34808	unknown protein | chr1:1143436-1146654 REVERSE
AT4G30020	23.75	9.33485	4.37012e-51	1.21181e-49	1.34723	subtilase family protein | chr4:14677285-14681956 FORWARD
AT3G11490	11.8116	4.64404	2.95266e-20	2.77639e-19	1.34675	rac GTPase activating protein, putative | chr3:3617523-3619567 REVERSE
AT5G11230	142.339	55.9795	4.78234e-69	2.21134e-67	1.34636	organic anion transmembrane transporter | chr5:3580562-3581617 FORWARD
AT5G47820	19.1758	7.5475	2.72066e-48	7.03333e-47	1.34521	Symbols: FRA1 | FRA1 (FRAGILE FIBER 1); microtubule motor | chr5:19366483-19372387 FORWARD
AT2G21300	4.68986	1.84642	8.9976e-19	7.84764e-18	1.34482	kinesin motor family protein | chr2:9114218-9119946 REVERSE
AT5G18280	23.361	9.20025	5.52317e-09	2.64032e-08	1.34435	Symbols: ATAPY2, APY2 | ATAPY2 (ARABIDOPSIS THALIANA APYRASE 2); ATPase/ nucleotide diphosphatase | chr5:6050514-6054875 REVERSE
AT4G15280	6.99735	2.75796	2.14463e-14	1.47817e-13	1.34321	Symbols: UGT71B5 | UGT71B5 (UDP-GLUCOSYL TRANSFERASE 71B5); UDP-glycosyltransferase/ quercetin 3-O-glucosyltransferase/ transferase, transferring glycosyl groups | chr4:8719182-8720618 FORWARD
AT3G12200	3.28294	1.29416	1.68928e-11	9.74516e-11	1.34298	Symbols: AtNek7 | AtNek7 (NIMA-related kinase7); ATP binding / kinase/ protein kinase/ protein serine/threonine kinase/ protein tyrosine kinase | chr3:3886992-3890826 REVERSE
AT3G51300	12.0396	4.74771	1.87782e-17	1.5265e-16	1.34248	Symbols: ARAC11, ROP1, ROP1AT, ATRAC11, ATROP1 | ROP1 (RHO-RELATED PROTEIN FROM PLANTS 1); GTP binding / GTPase activating protein binding / GTPase/ protein binding | chr3:19042887-19044372 FORWARD
AT1G43580	7.02727	2.77246	3.66461e-15	2.63831e-14	1.3418	unknown protein | chr1:16410532-16412728 REVERSE
AT3G23480	17.3771	6.85822	1.20823e-12	7.52144e-12	1.34128	cyclopropane fatty acid synthase-related | chr3:8418801-8422916 FORWARD
AT2G28760	27.0031	10.67	1.16601e-08	5.43926e-08	1.33956	Symbols: UXS6 | NAD-dependent epimerase/dehydratase family protein | chr2:12336188-12339027 REVERSE
AT5G57010	2.15414	0.851712	1.02484e-06	4.01278e-06	1.33867	calmodulin-binding family protein | chr5:23068037-23070412 FORWARD
AT1G25320	5.33524	2.10982	3.64881e-17	2.91986e-16	1.33843	leucine-rich repeat transmembrane protein kinase, putative | chr1:8877857-8880310 FORWARD
AT4G13930	900.815	356.872	8.69941e-90	6.24304e-88	1.33582	Symbols: SHM4 | SHM4 (serine hydroxymethyltransferase 4); catalytic/ glycine hydroxymethyltransferase/ pyridoxal phosphate binding | chr4:8047692-8050106 REVERSE
AT3G47340	14.0201	5.55502	6.76924e-13	4.29293e-12	1.33563	Symbols: ASN1, DIN6, AT-ASN1 | ASN1 (GLUTAMINE-DEPENDENT ASPARAGINE SYNTHASE 1); asparagine synthase (glutamine-hydrolyzing) | chr3:17437884-17441243 REVERSE
AT2G44450	19.9119	7.89103	1.62915e-08	7.47724e-08	1.33534	Symbols: BGLU15 | BGLU15 (BETA GLUCOSIDASE 15); catalytic/ cation binding / hydrolase, hydrolyzing O-glycosyl compounds | chr2:18340921-18343849 FORWARD
AT1G77130	6.05301	2.39908	1.96376e-17	1.59564e-16	1.33517	Symbols: PGSIP2 | PGSIP2 (PLANT GLYCOGENIN-LIKE STARCH INITIATION PROTEIN 2); transferase, transferring glycosyl groups | chr1:28978894-28981345 REVERSE
AT1G68610	9.47095	3.75759	1.05641e-07	4.518e-07	1.3337	unknown protein | chr1:25763623-25764105 FORWARD
AT4G23270	12.5416	4.97619	2.17455e-12	1.3279e-11	1.33361	protein kinase family protein | chr4:12171103-12173925 FORWARD
AT1G13710	4.70313	1.86615	9.95326e-13	6.222e-12	1.33355	Symbols: CYP78A5 | CYP78A5; electron carrier/ heme binding / iron ion binding / monooxygenase/ oxygen binding | chr1:4702725-4704657 REVERSE
AT3G49220	4.18311	1.65981	9.95326e-13	6.222e-12	1.33355	pectinesterase family protein | chr3:18249776-18253839 FORWARD
AT5G50370	102.049	40.5226	4.57251e-61	1.63417e-59	1.33246	adenylate kinase, putative | chr5:20509159-20510703 REVERSE
AT1G02830	153.516	60.9602	4.6176e-46	1.1165e-44	1.33245	60S ribosomal protein L22 (RPL22A) | chr1:625145-625608 REVERSE
AT1G06760	30.8818	12.2671	1.83309e-08	8.37896e-08	1.33197	histone H1, putative | chr1:2076504-2077698 REVERSE
AT4G18460	8.68468	3.45085	1.16762e-10	6.30974e-10	1.33152	D-Tyr-tRNA(Tyr) deacylase family protein | chr4:10195537-10196796 REVERSE
AT1G23460	2.82158	1.12162	6.88711e-07	2.74094e-06	1.33092	polygalacturonase | chr1:8327312-8329622 FORWARD
AT3G23810	874.8	347.835	4.41741e-89	3.13252e-87	1.33055	Symbols: SAHH2, ATSAHH2 | SAHH2 (S-ADENOSYL-L-HOMOCYSTEINE (SAH) HYDROLASE 2); adenosylhomocysteinase/ binding / catalytic | chr3:8587664-8589713 REVERSE
AT1G11545	31.8328	12.6627	1.59863e-08	7.34657e-08	1.32993	xyloglucan:xyloglucosyl transferase, putative / xyloglucan endotransglycosylase, putative / endo-xyloglucan transferase, putative | chr1:3878550-3880361 REVERSE
AT2G24800	3.0078	1.19722	1.73681e-05	5.93527e-05	1.32902	peroxidase, putative | chr2:10571255-10572570 REVERSE
AT1G47840	9.73802	3.87644	2.71029e-20	2.55117e-19	1.32889	Symbols: HXK3 | HXK3 (HEXOKINASE 3); ATP binding / fructokinase/ glucokinase/ hexokinase | chr1:17616107-17618894 REVERSE
AT5G35180	12.6818	5.05018	1.69459e-08	7.76769e-08	1.32836	phosphoinositide binding | chr5:13424418-13433018 FORWARD
AT3G02250	12.8738	5.12696	1.99328e-08	9.07422e-08	1.32826	unknown protein | chr3:423801-427061 REVERSE
AT1G07070	318.824	127.028	1.07272e-70	5.20152e-69	1.32762	60S ribosomal protein L35a (RPL35aA) | chr1:2168564-2169851 FORWARD
AT1G32900	97.3949	38.8133	5.02636e-73	2.6063e-71	1.32729	starch synthase, putative | chr1:11920390-11923766 REVERSE
AT5G06930	13.0225	5.19613	7.64311e-13	4.82495e-12	1.3255	LOCATED IN: chloroplast; EXPRESSED IN: 15 plant structures; EXPRESSED DURING: 7 growth stages; BEST Arabidopsis thaliana protein match is: nucleolar protein gar2-related (TAIR:AT2G42320.2); Has 3144 Blast hits to 1363 proteins in 247 species: Archae - 2; Bacteria - 721; Metazoa - 835; Fungi - 297; Plants - 80; Viruses - 10; Other Eukaryotes - 1199 (source: NCBI BLink). | chr5:2144999-2148039 FORW…
AT3G13860	14.3851	5.73998	1.25943e-12	7.8266e-12	1.32546	Symbols: HSP60-3A | HSP60-3A (HEAT SHOCK PROTEIN 60-3A); ATP binding / protein binding | chr3:4561517-4565279 REVERSE
AT5G51290	8.97799	3.58284	5.35596e-24	5.91331e-23	1.32529	ceramide kinase-related | chr5:20843998-20848340 REVERSE
AT5G02540	21.7293	8.67426	1.90745e-12	1.16885e-11	1.32483	short-chain dehydrogenase/reductase (SDR) family protein | chr5:568524-570920 FORWARD
AT1G31070	22.578	9.01448	1.28537e-08	5.97895e-08	1.3246	UDP-N-acetylglucosamine pyrophosphorylase-related | chr1:11084859-11088563 FORWARD
AT5G14230	1.68484	0.672917	1.91354e-07	7.99322e-07	1.32411	protein binding | chr5:4591741-4595964 FORWARD
AT2G28940	5.66432	2.2623	1.10756e-12	6.90674e-12	1.32411	protein kinase family protein | chr2:12426710-12428685 REVERSE
AT1G79700	2.25091	0.89933	7.19701e-05	0.000226967	1.32358	ovule development protein, putative | chr1:29990336-29993724 REVERSE
AT4G37520	14.2436	5.69185	1.05128e-22	1.09467e-21	1.32334	peroxidase 50 (PER50) (P50) (PRXR2) | chr4:17631562-17633249 FORWARD
AT4G23210	3.60741	1.44159	6.47532e-12	3.84173e-11	1.3233	Symbols: CRK13 | protein kinase family protein | chr4:12148714-12151479 REVERSE
AT2G38540	107.338	42.915	4.19826e-51	1.16777e-49	1.32261	Symbols: LP1, LTP1, ATLTP1 | LP1; calmodulin binding | chr2:16130350-16131174 FORWARD
AT5G59910	142.124	56.8422	9.22681e-62	3.42021e-60	1.32212	Symbols: HTB4 | HTB4; DNA binding | chr5:24127128-24127935 FORWARD
AT1G52300	187.868	75.2137	7.73802e-64	3.08506e-62	1.32065	60S ribosomal protein L37 (RPL37B) | chr1:19474898-19476234 REVERSE
AT5G63400	95.8096	38.3811	6.35347e-60	2.21766e-58	1.31977	Symbols: ADK1 | ADK1 (ADENYLATE KINASE 1); ATP binding / adenylate kinase/ nucleobase, nucleoside, nucleotide kinase/ nucleotide kinase/ phosphotransferase, phosphate group as acceptor | chr5:25393001-25394907 REVERSE
AT3G06680	219.534	87.9909	3.44067e-54	1.03054e-52	1.31902	60S ribosomal protein L29 (RPL29B) | chr3:2114254-2114879 REVERSE
AT5G39320	155.403	62.2968	9.31567e-76	5.15841e-74	1.31878	UDP-glucose 6-dehydrogenase, putative | chr5:15742762-15744943 FORWARD
AT4G11900	2.04147	0.818623	1.61421e-08	7.41436e-08	1.31834	S-locus lectin protein kinase family protein | chr4:7150241-7153571 REVERSE
AT3G16240	544.549	218.514	4.06981e-83	2.60773e-81	1.31733	Symbols: DELTA-TIP, TIP2;1, DELTA-TIP1, AQP1, ATTIP2;1 | DELTA-TIP; ammonia transporter/ methylammonium transmembrane transporter/ water channel | chr3:5505404-5507050 FORWARD
AT2G02170	3.23926	1.3004	1.02477e-08	4.79911e-08	1.31671	remorin family protein | chr2:556493-558798 REVERSE
AT3G63280	6.60072	2.65333	1.01797e-17	8.38157e-17	1.31482	Symbols: ATNEK4 | ATNEK4 (NIMA-RELATED KINASE 4); ATP binding / kinase/ protein kinase/ protein serine/threonine kinase | chr3:23377979-23381546 FORWARD
AT5G23890	38.6844	15.5618	3.97553e-62	1.50158e-60	1.31374	LOCATED IN: mitochondrion, chloroplast thylakoid membrane, chloroplast, plastid, chloroplast envelope; EXPRESSED IN: 24 plant structures; EXPRESSED DURING: 14 growth stages; CONTAINS InterPro DOMAIN/s: S-layer homology region (InterPro:IPR001119); BEST Arabidopsis thaliana protein match is: unknown protein (TAIR:AT5G52410.2); Has 47782 Blast hits to 27307 proteins in 1672 species: Archae - 444; B…
AT1G70750	3.82371	1.54069	2.37724e-15	1.73727e-14	1.3114	unknown protein | chr1:26679975-26683204 REVERSE
AT4G32830	18.8321	7.59127	5.15425e-25	5.92772e-24	1.31078	Symbols: AtAUR1 | AtAUR1 (ATAURORA1); histone kinase(H3-S10 specific) / kinase/ protein serine/threonine kinase | chr4:15842453-15844536 FORWARD
AT5G11190	14.9908	6.04322	2.28053e-12	1.39072e-11	1.31069	Symbols: SHN3 | SHN3 (shine3); DNA binding / transcription factor | chr5:3564976-3566051 FORWARD
AT3G55200	1.48347	0.598027	6.30157e-09	2.99805e-08	1.31069	splicing factor, putative | chr3:20460533-20464556 FORWARD
AT5G19460	10.9479	4.41375	1.88082e-21	1.84897e-20	1.31058	Symbols: atnudt20 | atnudt20 (Arabidopsis thaliana Nudix hydrolase homolog 20); hydrolase | chr5:6562971-6565632 FORWARD
AT4G34215	3.49794	1.41067	2.66989e-06	9.97926e-06	1.31013	hydrolase | chr4:16380077-16381307 REVERSE
AT4G23320	3.28427	1.32484	2.68905e-07	1.10677e-06	1.30976	protein kinase family protein | chr4:12189182-12191626 REVERSE
AT1G33811	27.5784	11.1277	2.13191e-08	9.68073e-08	1.30938	GDSL-motif lipase/hydrolase family protein | chr1:12267866-12269913 FORWARD
AT2G25540	49.5923	20.0243	1.02155e-67	4.55913e-66	1.30836	Symbols: CESA10 | CESA10 (CELLULOSE SYNTHASE 10); cellulose synthase/ transferase, transferring glycosyl groups | chr2:10866822-10872077 REVERSE
AT2G38720	5.84209	2.36297	3.18813e-15	2.3036e-14	1.30588	Symbols: MAP65-5 | MAP65-5 (MICROTUBULE-ASSOCIATED PROTEIN 65-5); microtubule binding | chr2:16188047-16192266 FORWARD
AT2G35020	30.9162	12.5083	1.17459e-08	5.47676e-08	1.30548	UTP--glucose-1-phosphate uridylyltransferase family protein | chr2:14756711-14760706 FORWARD
AT3G16730	1.17134	0.473939	2.13395e-05	7.20596e-05	1.30538	unknown protein | chr3:5695410-5699167 REVERSE
AT1G13170	14.9576	6.06224	2.21803e-06	8.36529e-06	1.30295	Symbols: ORP1D | ORP1D (OSBP(OXYSTEROL BINDING PROTEIN)-RELATED PROTEIN 1D); oxysterol binding | chr1:4488625-4492581 REVERSE
AT1G74060	193.514	78.4379	8.7517e-69	4.01571e-67	1.30282	60S ribosomal protein L6 (RPL6B) | chr1:27849833-27851374 REVERSE
AT1G20610	5.1325	2.0813	3.59739e-13	2.32161e-12	1.30218	Symbols: CYCB2;3 | CYCB2;3 (Cyclin B2;3); cyclin-dependent protein kinase regulator | chr1:7134790-7137781 REVERSE
AT3G45970	4.79989	1.94745	1.0081e-07	4.32068e-07	1.30141	Symbols: ATEXLA1, EXPL1, ATEXPL1, ATHEXP BETA 2.1 | ATEXLA1 (ARABIDOPSIS THALIANA EXPANSIN-LIKE A1) | chr3:16896166-16897308 FORWARD
AT1G53625	88.5776	35.9582	2.25471e-06	8.4929e-06	1.30062	unknown protein | chr1:20014410-20014923 REVERSE
AT5G15410	17.9272	7.27796	2.42695e-06	9.09968e-06	1.30054	Symbols: DND1, ATCNGC2, CNGC2 | DND1 (DEFENSE NO DEATH 1); calcium channel/ calmodulin binding / cation channel/ cyclic nucleotide binding / intracellular cAMP activated cation channel/ intracellular cyclic nucleotide activated cation channel/ inward rectifier potassium channel | chr5:5003307-5006900 REVERSE
AT4G24170	1.33116	0.540537	1.35031e-06	5.21774e-06	1.30022	kinesin motor family protein | chr4:12543206-12546805 FORWARD
AT4G37990	7.96808	3.23668	3.89163e-15	2.79839e-14	1.29972	Symbols: ELI3-2, ELI3, ATCAD8, CAD-B2 | ELI3-2 (ELICITOR-ACTIVATED GENE 3-2); aryl-alcohol dehydrogenase/ mannitol dehydrogenase | chr4:17855876-17857639 FORWARD
AT2G19880	28.1007	11.4148	1.18662e-43	2.67452e-42	1.2997	ceramide glucosyltransferase, putative | chr2:8581358-8585478 FORWARD
AT4G03100	14.9296	6.06731	6.06464e-27	7.50385e-26	1.29904	rac GTPase activating protein, putative | chr4:1374281-1376231 FORWARD
AT2G17265	9.12618	3.71025	2.2241e-14	1.53236e-13	1.29849	Symbols: HSK | HSK (HOMOSERINE KINASE); homoserine kinase | chr2:7508588-7509755 FORWARD
AT1G51440	23.6604	9.62351	2.55584e-06	9.57091e-06	1.29784	lipase class 3 family protein | chr1:19070913-19072694 FORWARD
AT1G78500	2.88452	1.17355	5.2643e-10	2.72574e-09	1.29745	pentacyclic triterpene synthase, putative | chr1:29531646-29535177 FORWARD
AT4G32410	169.135	68.8139	3.65988e-81	2.24102e-79	1.29741	Symbols: CESA1, RSW1 | CESA1 (CELLULOSE SYNTHASE 1); cellulose synthase/ transferase, transferring glycosyl groups | chr4:15640620-15646665 REVERSE
AT1G10930	2.13793	0.870173	6.39089e-12	3.79414e-11	1.29684	Symbols: ATSGS1, RECQ4A, ATRECQ4A | RECQ4A; ATP binding / ATP-dependent helicase/ helicase/ nucleic acid binding | chr1:3647894-3655590 REVERSE
AT3G23530	25.3472	10.3294	1.39936e-50	3.86246e-49	1.29506	cyclopropane fatty acid synthase, putative / CPA-FA synthase, putative | chr3:8436671-8442846 FORWARD
AT3G61670	1.20168	0.489901	6.08798e-06	2.18974e-05	1.29449	unknown protein | chr3:22818589-22822020 FORWARD
AT5G44930	1.70012	0.695649	2.8551e-06	1.0656e-05	1.2892	Symbols: ARAD2 | ARAD2 (ARABINAN DEFICIENT 2); catalytic | chr5:18138775-18142147 REVERSE
AT1G18540	213.521	87.5	7.52551e-67	3.23003e-65	1.28702	60S ribosomal protein L6 (RPL6A) | chr1:6377321-6378580 REVERSE
AT1G77720	4.95354	2.03157	4.23733e-17	3.37875e-16	1.28587	protein kinase family protein | chr1:29210521-29214087 FORWARD
AT5G02600	3.65285	1.49821	1.08159e-07	4.61907e-07	1.28578	heavy-metal-associated domain-containing protein | chr5:584162-586906 REVERSE
AT5G13120	255.782	105.395	3.02419e-71	1.49468e-69	1.27912	peptidyl-prolyl cis-trans isomerase cyclophilin-type family protein | chr5:4162503-4164784 REVERSE
AT5G52470	137.886	56.8437	9.67113e-65	3.9167e-63	1.2784	Symbols: FIB1, FBR1, ATFIB1, ATFBR1, SKIP7 | FIB1 (FIBRILLARIN 1); snoRNA binding | chr5:21294187-21296704 FORWARD
AT1G52080	5.73172	2.36386	9.5895e-17	7.50634e-16	1.27782	Symbols: AR791 | AR791; actin binding | chr1:19369131-19372065 FORWARD
AT5G04050	0.872503	0.360022	0.000343229	0.000978217	1.27707	FUNCTIONS IN: molecular_function unknown; LOCATED IN: cellular_component unknown; EXPRESSED IN: 21 plant structures; EXPRESSED DURING: 13 growth stages; BEST Arabidopsis thaliana protein match is: intron maturase, type II family protein (TAIR:AT1G74350.1). | chr5:1096016-1098920 FORWARD
AT3G63250	9.2069	3.80167	7.27575e-16	5.47773e-15	1.27608	Symbols: HMT-2, ATHMT-2, HMT2 | HMT2 (HOMOCYSTEINE METHYLTRANSFERASE 2); homocysteine S-methyltransferase | chr3:23370308-23372682 REVERSE
AT3G03680	1.73509	0.716597	1.29402e-08	6.01453e-08	1.27577	C2 domain-containing protein | chr3:907500-910807 FORWARD
AT2G23180	2.07084	0.855761	5.29244e-06	1.91667e-05	1.27494	Symbols: CYP96A1 | CYP96A1; electron carrier/ heme binding / iron ion binding / monooxygenase/ oxygen binding | chr2:9874907-9876594 FORWARD
AT3G25670	1.63193	0.674381	0.000170213	0.000505847	1.27494	leucine-rich repeat family protein | chr3:9344532-9346301 REVERSE
AT1G70820	25.6247	10.5924	2.56133e-08	1.1575e-07	1.27451	phosphoglucomutase, putative / glucose phosphomutase, putative | chr1:26705518-26708264 FORWARD
AT2G38810	104.752	43.3379	6.5061e-47	1.60558e-45	1.27328	Symbols: HTA8 | HTA8 (HISTONE H2A 8); DNA binding | chr2:16219285-16220882 REVERSE
AT3G06440	4.23611	1.75295	5.26132e-13	3.358e-12	1.27296	galactosyltransferase family protein | chr3:1972622-1975754 REVERSE
AT4G02800	1.8364	0.75992	0.000146495	0.000440763	1.27296	unknown protein | chr4:1250015-1251681 FORWARD
AT3G06700	404.616	167.436	8.43789e-66	3.56198e-64	1.27295	60S ribosomal protein L29 (RPL29A) | chr3:2117347-2118007 REVERSE
AT3G52960	149.82	62.0171	1.81125e-61	6.60481e-60	1.27249	peroxiredoxin type 2, putative | chr3:19639668-19640619 FORWARD
AT1G11000	3.1748	1.31544	2.68197e-09	1.31288e-08	1.27112	Symbols: MLO4, ATMLO4 | MLO4 (MILDEW RESISTANCE LOCUS O 4); calmodulin binding | chr1:3671756-3675979 REVERSE
AT5G10750	2.07547	0.859946	0.000126042	0.000383403	1.27112	unknown protein | chr5:3398951-3400156 FORWARD
AT4G30250	1.71515	0.71229	9.32456e-05	0.000289217	1.2678	ATP binding / ATPase/ nucleoside-triphosphatase/ nucleotide binding | chr4:14811262-14812821 REVERSE
AT5G28060	308.326	128.065	3.02068e-68	1.372e-66	1.26758	40S ribosomal protein S24 (RPS24B) | chr5:10069546-10070899 REVERSE
AT2G46110	4.83957	2.01069	9.46195e-10	4.80761e-09	1.26718	Symbols: PANB1, KPHMT1 | KPHMT1 (KETOPANTOATE HYDROXYMETHYLTRANSFERASE 1); 3-methyl-2-oxobutanoate hydroxymethyltransferase | chr2:18954570-18956530 REVERSE
AT1G50400	8.24316	3.4254	1.05439e-12	6.58206e-12	1.26693	porin family protein | chr1:18668155-18670546 FORWARD
AT2G40205	47.6197	19.7968	2.29543e-08	1.04075e-07	1.26629	60S ribosomal protein L41 (RPL41C) | chr2:16792317-16792531 REVERSE
AT1G26450	16.9166	7.03536	1.02614e-20	9.81866e-20	1.26574	beta-1,3-glucanase-related | chr1:9148710-9150250 REVERSE
AT2G41130	2.61068	1.08639	4.90896e-05	0.000158061	1.26489	basic helix-loop-helix (bHLH) family protein | chr2:17143294-17144949 FORWARD
AT3G24530	118.671	49.4655	5.20591e-67	2.25602e-65	1.26248	AAA-type ATPase family protein / ankyrin repeat family protein | chr3:8945425-8947938 REVERSE
AT2G25520	82.4465	34.3761	1.77495e-58	5.843e-57	1.26205	phosphate translocator-related | chr2:10860828-10862357 FORWARD
AT2G17710	5.06874	2.1142	3.74868e-07	1.5254e-06	1.26152	unknown protein | chr2:7693596-7694746 FORWARD
AT3G16080	475.767	198.45	2.65596e-70	1.27408e-68	1.26148	60S ribosomal protein L37 (RPL37C) | chr3:5454818-5455927 FORWARD
AT4G28250	8.29285	3.46108	2.95173e-14	2.01664e-13	1.26065	Symbols: ATEXPB3, EXPB3, ATHEXP BETA 1.6 | ATEXPB3 (ARABIDOPSIS THALIANA EXPANSIN B3) | chr4:14000038-14002069 REVERSE
AT5G06700	8.56459	3.57468	3.47626e-21	3.39138e-20	1.26057	unknown protein | chr5:2063487-2066039 FORWARD
AT1G56340	589.922	246.335	2.15908e-78	1.25359e-76	1.2599	Symbols: CRT1 | CRT1 (CALRETICULIN 1); calcium ion binding / unfolded protein binding | chr1:21089844-21092660 REVERSE
AT4G39350	50.4641	21.0963	6.78383e-65	2.75984e-63	1.25827	Symbols: CESA2, ATH-A, ATCESA2 | CESA2 (CELLULOSE SYNTHASE A2); cellulose synthase/ transferase, transferring glycosyl groups | chr4:18296797-18302192 FORWARD
AT5G18460	3.64496	1.52408	1.29008e-09	6.4833e-09	1.25797	unknown protein | chr5:6122867-6126721 FORWARD
AT4G18970	144.951	60.6223	5.45519e-67	2.35835e-65	1.25765	GDSL-motif lipase/hydrolase family protein | chr4:10389111-10390917 REVERSE
AT5G12290	2.47949	1.03766	6.41727e-08	2.80605e-07	1.25671	Symbols: DGS1 | DGS1 (DGD1 SUPPRESSOR 1) | chr5:3974171-3978160 REVERSE
AT4G33640	47.8188	20.0125	1.82507e-11	1.05048e-10	1.25667	unknown protein | chr4:16159548-16160327 REVERSE
AT3G15480	46.1066	19.3085	6.73818e-08	2.93778e-07	1.25574	unknown protein | chr3:5226248-5227789 REVERSE
AT4G15630	8.53849	3.57588	3.16045e-10	1.66037e-09	1.25568	integral membrane family protein | chr4:8917430-8918852 FORWARD
AT1G12330	3.25947	1.36519	3.59352e-08	1.60297e-07	1.25554	unknown protein | chr1:4194658-4196749 FORWARD
AT1G66960	6.13235	2.56846	7.52834e-19	6.60792e-18	1.25554	lupeol synthase, putative / 2,3-oxidosqualene-triterpenoid cyclase, putative | chr1:24984941-24989797 REVERSE
AT5G16990	9.31657	3.90448	6.06787e-16	4.58181e-15	1.25467	NADP-dependent oxidoreductase, putative | chr5:5581658-5584029 REVERSE
AT5G60920	44.658	18.7211	2.27408e-48	5.91295e-47	1.25426	Symbols: COB | COB (COBRA) | chr5:24511196-24514129 REVERSE
AT4G21460	4.664	1.95548	1.97183e-10	1.05006e-09	1.25404	unknown protein | chr4:11428510-11430732 FORWARD
AT2G22840	3.07582	1.28972	2.44099e-08	1.10395e-07	1.25391	Symbols: AtGRF1 | AtGRF1 (GROWTH-REGULATING FACTOR 1); transcription activator | chr2:9728756-9731301 FORWARD
AT3G49670	20.315	8.51942	3.47111e-45	8.16189e-44	1.25372	Symbols: BAM2 | BAM2 (BARELY ANY MERISTEM 2); ATP binding / protein binding / protein kinase/ protein serine/threonine kinase | chr3:18417568-18421106 FORWARD
AT4G27230	110.326	46.2859	1.69044e-47	4.27158e-46	1.25313	Symbols: HTA2 | HTA2 (histone H2A); DNA binding | chr4:13637288-13638419 REVERSE
AT1G54510	11.1622	4.68329	1.69133e-25	1.98199e-24	1.25303	Symbols: ATNEK1 | ATNEK1 (ARABIDOPSIS THALIANA NIMA-RELATED SERINE/THREONINE KINASE 1); ATP binding / kinase/ protein kinase/ protein serine/threonine kinase | chr1:20358336-20362545 REVERSE
AT1G09450	2.82075	1.18398	1.65931e-08	7.60982e-08	1.25243	haspin-related | chr1:3049024-3053112 FORWARD
AT3G55280	387.505	162.675	1.17547e-69	5.59392e-68	1.25222	Symbols: RPL23AB | RPL23AB (RIBOSOMAL PROTEIN L23AB); RNA binding / nucleotide binding / structural constituent of ribosome | chr3:20500335-20501709 FORWARD
AT4G18010	9.05839	3.80393	2.2359e-23	2.40782e-22	1.25176	Symbols: IP5PII, AT5PTASE2 | AT5PTASE2 (MYO-INOSITOL POLYPHOSPHATE 5-PHOSPHATASE 2); inositol-polyphosphate 5-phosphatase | chr4:9991012-9994420 REVERSE
AT3G04920	671.857	282.179	4.80344e-74	2.57249e-72	1.25155	40S ribosomal protein S24 (RPS24A) | chr3:1360882-1362295 FORWARD
AT5G12840	3.24934	1.36536	1.02702e-06	4.01959e-06	1.25086	Symbols: HAP2A, EMB2220, ATHAP2A, NF-YA1 | NF-YA1 (NUCLEAR FACTOR Y, SUBUNIT A1); transcription factor | chr5:4050840-4053534 REVERSE
AT3G54690	46.6863	19.6333	5.8298e-44	1.329e-42	1.24969	sugar isomerase (SIS) domain-containing protein / CBS domain-containing protein | chr3:20246539-20248140 FORWARD
AT5G04220	11.9816	5.03984	1.34465e-24	1.51821e-23	1.24937	Symbols: SYTC, ATSYTC, NTMC2TYPE1.3, NTMC2T1.3 | SYTC | chr5:1155865-1158876 REVERSE
AT4G29890	60.9488	25.6649	1.29549e-48	3.38809e-47	1.2478	choline monooxygenase, putative (CMO-like) | chr4:14608833-14610998 FORWARD
AT1G79880	4.83845	2.03767	7.43477e-10	3.81215e-09	1.24763	La domain-containing protein | chr1:30046028-30048378 REVERSE
AT4G33490	4.30484	1.81294	7.43477e-10	3.81215e-09	1.24763	aspartic-type endopeptidase | chr4:16108759-16110676 REVERSE
AT1G26100	2.68197	1.13001	0.000207811	0.000610802	1.24696	cytochrome B561 family protein | chr1:9022542-9024081 REVERSE
AT3G23390	699.101	294.601	2.41198e-71	1.1954e-69	1.24674	60S ribosomal protein L36a/L44 (RPL36aA) | chr3:8375372-8376392 FORWARD
AT3G57670	3.20093	1.34911	2.49935e-07	1.03106e-06	1.24649	Symbols: NTT | NTT (NO TRANSMITTING TRACT); nucleic acid binding / transcription factor/ zinc ion binding | chr3:21370903-21373446 FORWARD
AT1G16300	25.376	10.7048	8.36626e-08	3.61336e-07	1.24521	Symbols: GAPCP-2 | GAPCP-2; NAD or NADH binding / binding / catalytic/ glyceraldehyde-3-phosphate dehydrogenase (phosphorylating)/ glyceraldehyde-3-phosphate dehydrogenase | chr1:5574310-5577622 FORWARD
AT5G53320	1.22471	0.516659	0.000152928	0.00045812	1.24515	leucine-rich repeat transmembrane protein kinase, putative | chr5:21636241-21638398 REVERSE
AT1G78960	6.94704	2.93094	4.71599e-20	4.37937e-19	1.24503	Symbols: ATLUP2 | ATLUP2; beta-amyrin synthase/ lupeol synthase | chr1:29696470-29701263 FORWARD
AT1G66980	5.07781	2.14267	4.05258e-20	3.77896e-19	1.2448	protein kinase family protein / glycerophosphoryl diester phosphodiesterase family protein | chr1:24997309-25001961 REVERSE
AT1G32780	4.73467	1.99851	6.74605e-11	3.71374e-10	1.24434	alcohol dehydrogenase, putative | chr1:11869825-11872926 REVERSE
AT1G31230	33.7819	14.2677	5.09009e-53	1.48008e-51	1.2435	Symbols: AK-HSDH I, AK-HSDH | AK-HSDH I (ASPARTATE KINASE-HOMOSERINE DEHYDROGENASE I); aspartate kinase/ homoserine dehydrogenase | chr1:11158618-11163274 REVERSE
AT4G01850	827.271	349.419	1.20676e-77	6.85143e-76	1.2434	Symbols: SAM-2, MAT2 | SAM-2 (S-ADENOSYLMETHIONINE SYNTHETASE 2); copper ion binding / methionine adenosyltransferase | chr4:796097-798286 REVERSE
AT1G01470	8.54797	3.6173	6.07634e-09	2.89396e-08	1.24067	Symbols: LEA14, LSR3 | LEA14 (LATE EMBRYOGENESIS ABUNDANT 14) | chr1:172146-172948 REVERSE
AT1G43170	966.726	409.114	8.10465e-78	4.66043e-76	1.24061	Symbols: ARP1, emb2207, RPL3A | ARP1 (ARABIDOPSIS RIBOSOMAL PROTEIN 1); structural constituent of ribosome | chr1:16266720-16268870 FORWARD
AT4G02610	9.60483	4.0648	3.40224e-12	2.05313e-11	1.24058	tryptophan synthase, alpha subunit, putative | chr4:1147634-1149336 FORWARD
AT1G07090	3.52382	1.49256	1.67626e-05	5.73819e-05	1.23935	Symbols: LSH6 | LSH6 (LIGHT SENSITIVE HYPOCOTYLS 6) | chr1:2173952-2174894 REVERSE
AT4G34670	303.851	128.716	1.23508e-69	5.86206e-68	1.23917	40S ribosomal protein S3A (RPS3aB) | chr4:16548618-16550453 FORWARD
AT1G27350	20.9264	8.86851	3.29481e-13	2.13324e-12	1.23856	FUNCTIONS IN: molecular_function unknown; INVOLVED IN: biological_process unknown; LOCATED IN: cellular_component unknown; CONTAINS InterPro DOMAIN/s: Ribosome associated membrane RAMP4 (InterPro:IPR010580); BEST Arabidopsis thaliana protein match is: unknown protein (TAIR:AT1G27330.1); Has 267 Blast hits to 267 proteins in 83 species: Archae - 0; Bacteria - 0; Metazoa - 183; Fungi - 0; Plants - …
AT1G70505	3.32581	1.41003	7.77921e-06	2.76479e-05	1.23798	unknown protein | chr1:26570647-26572463 FORWARD
AT1G56130	1.15582	0.49003	7.77921e-06	2.76479e-05	1.23798	leucine-rich repeat family protein / protein kinase family protein | chr1:20994931-21000887 REVERSE
AT1G61580	244.016	103.458	3.56869e-69	1.6587e-67	1.23793	Symbols: RPL3B, ARP2 | RPL3B (R-PROTEIN L3 B); structural constituent of ribosome | chr1:22720692-22723152 REVERSE
AT5G40150	19.1177	8.10758	2.97566e-11	1.68677e-10	1.23756	peroxidase, putative | chr5:16059509-16061043 REVERSE
AT1G11680	64.5917	27.4154	2.86074e-55	8.78845e-54	1.23636	Symbols: CYP51G1, EMB1738, CYP51A2, CYP51 | CYP51G1 (CYTOCHROME P450 51G1); oxygen binding / sterol 14-demethylase | chr1:3938501-3940754 FORWARD
AT2G43018	1.98674	0.843795	1.24313e-06	4.81914e-06	1.23544	Symbols: CPuORF17 | CPuORF17 (Conserved peptide upstream open reading frame 17) | chr2:17891504-17894633 FORWARD
AT4G00850	4.26677	1.81359	7.14417e-07	2.83821e-06	1.2343	Symbols: GIF3 | GIF3 (GRF1-INTERACTING FACTOR 3); protein binding / transcription coactivator | chr4:357551-359194 FORWARD
AT2G32920	17.4487	7.41724	4.28486e-11	2.39336e-10	1.23417	Symbols: ATPDIL2-3, PDI9, ATPDI9 | ATPDIL2-3 (PDI-LIKE 2-3); protein disulfide isomerase | chr2:13962318-13965472 REVERSE
AT4G14750	3.10286	1.31933	3.94129e-07	1.60088e-06	1.23379	Symbols: IQD19 | IQD19 (IQ-domain 19); calmodulin binding | chr4:8470381-8472187 FORWARD
AT2G45510	2.94186	1.25203	1.06358e-07	4.54542e-07	1.23246	Symbols: CYP704A2 | CYP704A2; electron carrier/ heme binding / iron ion binding / monooxygenase/ oxygen binding | chr2:18753074-18755172 FORWARD
AT2G37190	308.201	131.221	4.56201e-64	1.83103e-62	1.23187	60S ribosomal protein L12 (RPL12A) | chr2:15619407-15620119 REVERSE
AT2G21580	320.666	136.53	9.18895e-64	3.65541e-62	1.23185	40S ribosomal protein S25 (RPS25B) | chr2:9236523-9237746 FORWARD
AT1G17360	1.67487	0.713501	1.98962e-08	9.05982e-08	1.23106	FUNCTIONS IN: molecular_function unknown; INVOLVED IN: biological_process unknown; LOCATED IN: cellular_component unknown; EXPRESSED IN: 22 plant structures; EXPRESSED DURING: 13 growth stages; BEST Arabidopsis thaliana protein match is: COP1-interacting protein-related (TAIR:AT1G72410.1); Has 8834 Blast hits to 6495 proteins in 406 species: Archae - 8; Bacteria - 626; Metazoa - 3389; Fungi - 793…
AT2G36620	632.001	269.237	9.96563e-72	5.02228e-70	1.23105	Symbols: RPL24A | RPL24A (ribosomal protein L24); structural constituent of ribosome | chr2:15350347-15351900 REVERSE
AT4G21870	10.1979	4.34731	4.9938e-09	2.39684e-08	1.23008	26.5 kDa class P-related heat shock protein (HSP26.5-P) | chr4:11603568-11604331 REVERSE
AT1G34760	111.439	47.5341	3.9502e-54	1.17921e-52	1.22922	Symbols: GRF11, GF14 OMICRON | GRF11 (GENERAL REGULATORY FACTOR 11); ATPase binding / amino acid binding / protein binding / protein phosphorylated amino acid binding | chr1:12743848-12745648 REVERSE
AT4G32390	40.884	17.4486	1.56021e-41	3.33236e-40	1.22843	phosphate translocator-related | chr4:15636550-15637602 FORWARD
AT2G30490	118.623	50.6386	2.28507e-63	8.97077e-62	1.22808	Symbols: ATC4H, C4H, CYP73A5 | C4H (CINNAMATE-4-HYDROXYLASE); trans-cinnamate 4-monooxygenase | chr2:12993663-12995770 REVERSE
AT4G31590	17.8689	7.63411	9.64631e-08	4.14129e-07	1.22692	Symbols: ATCSLC05, CSLC05, ATCSLC5 | ATCSLC5 (CELLULOSE-SYNTHASE LIKE C5); cellulose synthase/ transferase, transferring glycosyl groups | chr4:15309506-15312591 REVERSE
AT1G14360	32.3043	13.8229	8.17003e-06	2.89853e-05	1.22466	Symbols: ATUTR3, UTR3 | UTR3 (UDP-GALACTOSE TRANSPORTER 3); pyrimidine nucleotide sugar transmembrane transporter | chr1:4911093-4913152 REVERSE
AT1G76490	64.9271	27.7829	1.27036e-59	4.40841e-58	1.22462	Symbols: HMG1, HMGR1 | HMG1 (HYDROXY METHYLGLUTARYL COA REDUCTASE 1); hydroxymethylglutaryl-CoA reductase | chr1:28695760-28698793 FORWARD
AT2G21770	56.2794	24.0844	3.22564e-61	1.16441e-59	1.22451	Symbols: CESA9, CESA09 | CESA9 (CELLULOSE SYNTHASE A9); cellulose synthase/ transferase, transferring glycosyl groups | chr2:9284837-9289536 FORWARD
AT5G60670	513.763	220.393	5.31478e-68	2.38979e-66	1.22102	60S ribosomal protein L12 (RPL12C) | chr5:24380910-24381593 REVERSE
AT5G23070	8.22387	3.52916	1.70504e-11	9.82972e-11	1.22049	thymidine kinase, putative | chr5:7741898-7742978 FORWARD
AT1G59980	3.84172	1.64862	6.77182e-09	3.21666e-08	1.22049	Symbols: ATDJC39, ARL2 | ARL2 (ARG1-LIKE 2); heat shock protein binding / unfolded protein binding | chr1:22080789-22083651 FORWARD
AT5G20850	13.8952	5.96295	2.00447e-19	1.80715e-18	1.22049	Symbols: ATRAD51, RAD51 | ATRAD51; ATP binding / DNA binding / DNA-dependent ATPase/ damaged DNA binding / nucleoside-triphosphatase/ nucleotide binding / protein binding / sequence-specific DNA binding | chr5:7070586-7072951 REVERSE
AT3G23090	12.8918	5.53235	7.43728e-19	6.53119e-18	1.22049	FUNCTIONS IN: molecular_function unknown; INVOLVED IN: biological_process unknown; LOCATED IN: cellular_component unknown; EXPRESSED IN: inflorescence meristem, leaf apex, hypocotyl, flower, root; EXPRESSED DURING: petal differentiation and expansion stage; CONTAINS InterPro DOMAIN/s: Targeting for Xklp2 (InterPro:IPR009675); BEST Arabidopsis thaliana protein match is: WDL1 (TAIR:AT3G04630.3); Ha…
AT4G36945	3.01219	1.29264	9.83239e-07	3.86002e-06	1.22049	phospholipase C/ phosphoric diester hydrolase | chr4:17419918-17422130 REVERSE
AT2G24010	2.41383	1.03586	2.71003e-05	9.0289e-05	1.22049	Symbols: scpl23 | scpl23 (serine carboxypeptidase-like 23); serine-type carboxypeptidase | chr2:10214714-10217542 FORWARD
AT5G53810	2.0791	0.892218	2.71003e-05	9.0289e-05	1.22049	O-methyltransferase, putative | chr5:21850179-21853011 REVERSE
AT2G18020	422.389	181.301	3.2822e-69	1.52951e-67	1.22019	Symbols: EMB2296 | EMB2296 (embryo defective 2296); structural constituent of ribosome | chr2:7837102-7838304 FORWARD
AT1G22530	18.9334	8.14013	9.07854e-06	3.20248e-05	1.21781	Symbols: PATL2 | PATL2 (PATELLIN 2); transporter | chr1:7955493-7958442 REVERSE
AT5G52410	32.406	13.9367	2.19834e-45	5.19636e-44	1.21737	unknown protein | chr5:21275956-21279443 FORWARD
AT2G20450	504.944	217.205	6.07311e-67	2.61918e-65	1.21707	60S ribosomal protein L14 (RPL14A) | chr2:8813862-8815253 FORWARD
AT4G24430	8.56341	3.68395	4.92199e-19	4.35216e-18	1.21693	lyase | chr4:12630018-12633075 FORWARD
AT4G10450	430.661	185.276	1.386e-68	6.32727e-67	1.21688	60S ribosomal protein L9 (RPL90D) | chr4:6462953-6464544 REVERSE
AT3G03220	11.5792	4.98482	8.4633e-16	6.35846e-15	1.21592	Symbols: ATEXPA13, EXP13, ATEXP13, ATHEXP ALPHA 1.22 | ATEXPA13 (ARABIDOPSIS THALIANA EXPANSIN A13) | chr3:742354-744047 REVERSE
AT5G05380	13.5191	5.8222	1.83255e-14	1.26843e-13	1.21537	Symbols: PRA1.B3 | PRA1.B3 (PRENYLATED RAB ACCEPTOR 1.B3) | chr5:1592130-1593026 FORWARD
AT1G69295	6.67272	2.87448	1.37913e-13	9.09333e-13	1.21497	Symbols: PDCB4 | PDCB4 (PLASMODESMATA CALLOSE-BINDING PROTEIN 4); callose binding / polysaccharide binding | chr1:26050197-26052567 REVERSE
AT3G43190	75.7249	32.6303	7.94656e-62	2.97019e-60	1.21455	Symbols: SUS4, ATSUS4 | SUS4; UDP-glycosyltransferase/ sucrose synthase/ transferase, transferring glycosyl groups | chr3:15179020-15183989 REVERSE
AT3G01130	41.1908	17.7608	9.34484e-11	5.09592e-10	1.21363	unknown protein | chr3:44484-45590 REVERSE
AT3G06930	12.4245	5.35924	3.88004e-24	4.30766e-23	1.21309	Symbols: ATPRMT4B, PRMT4B | protein arginine N-methyltransferase family protein | chr3:2185143-2189387 REVERSE
AT3G17390	998.472	430.793	6.01826e-75	3.27193e-73	1.21273	Symbols: MTO3, SAMS3, MAT4 | MTO3 (METHIONINE OVER-ACCUMULATOR 3); methionine adenosyltransferase | chr3:5952187-5954084 REVERSE
AT1G27880	2.33391	1.00787	2.23065e-09	1.09915e-08	1.21145	ATP-dependent DNA helicase, putative | chr1:9708924-9714089 FORWARD
AT1G68300	8.73248	3.7716	4.62341e-09	2.22263e-08	1.21121	universal stress protein (USP) family protein | chr1:25598331-25599357 REVERSE
AT5G01640	7.32054	3.16348	1.34971e-08	6.25067e-08	1.21044	Symbols: PRA1.B5 | PRA1.B5 (PRENYLATED RAB ACCEPTOR 1.B5) | chr5:241383-242225 REVERSE
AT3G08740	23.0642	9.97504	4.76595e-22	4.81995e-21	1.20926	elongation factor P (EF-P) family protein | chr3:2654626-2656239 REVERSE
AT2G04390	43.0292	18.6278	6.96499e-11	3.82723e-10	1.20785	40S ribosomal protein S17 (RPS17A) | chr2:1527016-1528493 FORWARD
AT1G48920	14.0046	6.06642	1.12501e-10	6.08861e-10	1.20699	Symbols: ATNUC-L1, PARL1 | ATNUC-L1; nucleic acid binding / nucleotide binding | chr1:18098095-18101623 FORWARD
AT5G36880	167.041	72.3861	3.67032e-68	1.65867e-66	1.20642	acetyl-CoA synthetase, putative / acetate-CoA ligase, putative | chr5:14534613-14540299 REVERSE
AT5G09870	51.3596	22.2573	4.26352e-59	1.44597e-57	1.20635	Symbols: CESA5 | CESA5 (CELLULOSE SYNTHASE 5); cellulose synthase/ transferase, transferring glycosyl groups | chr5:3073356-3078262 FORWARD
AT1G79620	6.9342	3.00542	1.07547e-21	1.06897e-20	1.20616	leucine-rich repeat transmembrane protein kinase, putative | chr1:29957562-29962305 REVERSE
AT3G10610	388.232	168.385	5.25159e-65	2.15111e-63	1.20515	40S ribosomal protein S17 (RPS17C) | chr3:3319027-3320149 FORWARD
AT1G05470	2.94532	1.27768	2.10524e-10	1.11746e-09	1.20489	Symbols: CVP2 | CVP2 (COTYLEDON VASCULAR PATTERN 2); hydrolase/ inositol trisphosphate phosphatase | chr1:1607357-1611703 REVERSE
AT4G18030	44.3367	19.2353	1.42393e-51	4.01046e-50	1.20475	dehydration-responsive family protein | chr4:10012361-10015815 REVERSE
AT2G38700	9.52504	4.13321	4.35423e-17	3.46888e-16	1.20446	Symbols: MVD1, ATMVD1 | MVD1 (MEVALONATE DIPHOSPHATE DECARBOXYLASE 1); diphosphomevalonate decarboxylase/ protein homodimerization | chr2:16180696-16183946 REVERSE
AT5G59480	20.1779	8.76162	2.06284e-10	1.0956e-09	1.2035	haloacid dehalogenase-like hydrolase family protein | chr5:23979390-23981590 REVERSE
AT4G11090	4.45207	1.93602	1.08948e-08	5.09417e-08	1.20138	unknown protein | chr4:6764537-6766268 REVERSE
AT1G79500	22.8562	9.94349	1.58181e-07	6.65865e-07	1.20076	2-dehydro-3-deoxyphosphooctonate aldolase / phospho-2-dehydro-3-deoxyoctonate aldolase / 3-deoxy-D-manno-octulosonic acid 8-phosphate synthetase (KDSA) | chr1:29903420-29909437 FORWARD
AT4G39840	3.15661	1.37397	2.08602e-08	9.47954e-08	1.20003	unknown protein | chr4:18484901-18486814 FORWARD
AT1G60930	1.53649	0.668921	2.37679e-08	1.07573e-07	1.19973	Symbols: RECQL4B, ATRECQ4B | ATRECQ4B (ARABIDOPSIS RECQ HELICASE L4B); ATP binding / ATP-dependent helicase/ DNA helicase/ catalytic/ helicase/ nucleic acid binding / nucleotide binding | chr1:22430847-22438877 REVERSE
AT1G72410	2.806	1.22226	1.00953e-13	6.70068e-13	1.19896	COP1-interacting protein-related | chr1:27251696-27257081 REVERSE
AT1G27400	520.02	226.551	1.86323e-67	8.25387e-66	1.19873	60S ribosomal protein L17 (RPL17A) | chr1:9515135-9516940 FORWARD
AT3G25770	2.86235	1.24723	0.000159987	0.000477513	1.19846	Symbols: AOC2 | AOC2 (ALLENE OXIDE CYCLASE 2); allene-oxide cyclase | chr3:9406873-9407955 FORWARD
AT1G36675	13.583	5.92075	3.89966e-13	2.50946e-12	1.19795	glycine-rich protein | chr1:13867568-13869490 FORWARD
AT1G18080	420.05	183.15	4.50784e-69	2.0898e-67	1.19754	Symbols: ATARCA, RACK1A_AT | ATARCA; nucleotide binding | chr1:6222201-6224151 FORWARD
AT5G23740	237.485	103.548	1.83942e-59	6.32204e-58	1.19753	Symbols: RPS11-BETA | RPS11-BETA (RIBOSOMAL PROTEIN S11-BETA); structural constituent of ribosome | chr5:8008010-8009436 REVERSE
AT1G05030	7.35024	3.20631	7.26678e-15	5.1531e-14	1.19688	hexose transporter, putative | chr1:1438152-1441417 REVERSE
AT3G24480	19.1511	8.35562	1.28436e-10	6.92807e-10	1.19661	leucine-rich repeat family protein / extensin family protein | chr3:8901154-8902638 REVERSE
AT2G45710	14.0707	6.13945	3.59515e-10	1.88048e-09	1.19651	40S ribosomal protein S27 (RPS27A) | chr2:18831161-18832211 FORWARD
AT5G55220	18.7953	8.20448	3.34269e-07	1.36546e-06	1.19589	trigger factor type chaperone family protein | chr5:22397616-22400842 FORWARD
AT2G42290	1.11155	0.485374	0.000300828	0.000863821	1.1954	leucine-rich repeat family protein | chr2:17616841-17619593 REVERSE
AT3G14350	21.8367	9.53935	7.48099e-39	1.4248e-37	1.19479	Symbols: SRF7 | SRF7 (STRUBBELIG-RECEPTOR FAMILY 7); ATP binding / protein binding / protein kinase/ protein serine/threonine kinase/ protein tyrosine kinase | chr3:4782757-4787236 REVERSE
AT1G53300	13.8226	6.03965	3.53411e-07	1.44136e-06	1.1945	Symbols: TTL1 | TTL1 (TETRATRICOPETIDE-REPEAT THIOREDOXIN-LIKE 1); binding | chr1:19879422-19882375 FORWARD
AT3G54250	19.102	8.34825	1.46866e-10	7.89372e-10	1.19418	mevalonate diphosphate decarboxylase, putative | chr3:20082299-20084732 REVERSE
AT3G45980	516.262	225.648	8.60308e-66	3.62319e-64	1.19403	Symbols: H2B, HTB9 | HTB9; DNA binding | chr3:16897287-16898013 REVERSE
AT1G02500	947.161	414.015	2.04288e-72	1.04123e-70	1.19393	Symbols: SAM1, SAM-1, MAT1 | SAM1 (S-ADENOSYLMETHIONINE SYNTHETASE 1); methionine adenosyltransferase | chr1:518251-520437 FORWARD
AT5G42490	1.3486	0.590083	1.85072e-06	7.04363e-06	1.19248	kinesin motor family protein | chr5:16988609-16992622 REVERSE
AT5G02230	25.8619	11.3166	1.49955e-10	8.05492e-10	1.19239	haloacid dehalogenase-like hydrolase family protein | chr5:448105-450654 FORWARD
AT2G39460	693.906	303.814	3.1129e-68	1.41032e-66	1.19155	Symbols: ATRPL23A, RPL23A, RPL23AA | RPL23AA (RIBOSOMAL PROTEIN L23AA); RNA binding / nucleotide binding / structural constituent of ribosome | chr2:16474923-16476108 FORWARD
AT2G22125	91.3717	40.0221	5.91013e-69	2.71881e-67	1.19095	binding | chr2:9406263-9414518 FORWARD
AT4G19710	21.646	9.4942	7.24299e-41	1.50401e-39	1.18898	Symbols: AK-HSDH II, AK-HSDH | bifunctional aspartate kinase/homoserine dehydrogenase, putative / AK-HSDH, putative | chr4:10724855-10729768 FORWARD
AT4G25890	6.27714	2.75497	1.14008e-05	3.97168e-05	1.18807	60S acidic ribosomal protein P3 (RPP3A) | chr4:13159484-13160495 REVERSE
AT4G16380	83.4001	36.6727	3.02434e-47	7.56759e-46	1.18534	metal ion binding | chr4:9254555-9256219 FORWARD
AT1G29830	2.33638	1.02748	2.81682e-07	1.15688e-06	1.18516	unknown protein | chr1:10441053-10445657 FORWARD
AT1G56120	1.07065	0.471235	3.31952e-05	0.000109216	1.18397	kinase | chr1:20987288-20993072 REVERSE
AT1G01830	7.00089	3.08226	3.12523e-16	2.39614e-15	1.18355	armadillo/beta-catenin repeat family protein | chr1:298535-300846 REVERSE
AT4G10040	37.794	16.6449	6.84902e-23	7.21116e-22	1.18308	Symbols: CYTC-2 | CYTC-2 (cytochrome c-2); electron carrier/ heme binding / iron ion binding | chr4:6276998-6278509 FORWARD
AT2G47115	3.93262	1.73204	1.13284e-08	5.29139e-08	1.18302	unknown protein | chr2:19344668-19346921 REVERSE
AT3G52490	1.17262	0.516455	3.86361e-05	0.000126353	1.18302	heat shock protein-related | chr3:19455699-19458919 REVERSE
AT2G33210	58.271	25.6654	1.27711e-51	3.60263e-50	1.18295	Symbols: HSP60-2 | HSP60-2 (HEAT SHOCK PROTEIN 60-2); ATP binding | chr2:14074907-14078731 REVERSE
AT1G66970	5.52609	2.43404	5.33789e-16	4.04422e-15	1.18291	Symbols: SVL2 | SVL2 (SHV3-LIKE 2); glycerophosphodiester phosphodiesterase/ kinase | chr1:24992553-24996117 REVERSE
AT1G21070	7.36989	3.25178	7.2458e-14	4.85606e-13	1.18041	transporter-related | chr1:7375869-7378147 REVERSE
AT5G45775	478.455	211.136	6.32904e-65	2.58067e-63	1.18021	60S ribosomal protein L11 (RPL11D) | chr5:18565062-18566569 REVERSE
AT2G25480	18.5202	8.17355	5.30441e-07	2.13186e-06	1.18007	FUNCTIONS IN: molecular_function unknown; INVOLVED IN: biological_process unknown; LOCATED IN: cellular_component unknown; CONTAINS InterPro DOMAIN/s: Targeting for Xklp2 (InterPro:IPR009675); BEST Arabidopsis thaliana protein match is: unknown protein (TAIR:AT4G32330.2); Has 1787 Blast hits to 1426 proteins in 179 species: Archae - 0; Bacteria - 73; Metazoa - 901; Fungi - 138; Plants - 185; Viru…
AT5G20290	642.818	283.736	1.19266e-67	5.30957e-66	1.17986	40S ribosomal protein S8 (RPS8A) | chr5:6851452-6853066 REVERSE
AT5G35160	178.664	78.8816	4.47873e-65	1.84296e-63	1.17949	LOCATED IN: integral to membrane, Golgi apparatus; EXPRESSED IN: 24 plant structures; EXPRESSED DURING: 13 growth stages; CONTAINS InterPro DOMAIN/s: Nonaspanin (TM9SF) (InterPro:IPR004240); BEST Arabidopsis thaliana protein match is: unknown protein (TAIR:AT4G12650.1); Has 1053 Blast hits to 1004 proteins in 163 species: Archae - 0; Bacteria - 0; Metazoa - 478; Fungi - 143; Plants - 250; Viruses…
AT2G19530	6.64826	2.93643	1.99081e-09	9.86934e-09	1.17891	unknown protein | chr2:8459947-8461715 FORWARD
AT5G41680	1.82839	0.807706	0.000116906	0.000357492	1.17867	protein kinase family protein | chr5:16667885-16669489 FORWARD
AT1G59740	17.1687	7.58654	4.51728e-07	1.82533e-06	1.17826	proton-dependent oligopeptide transport (POT) family protein | chr1:21968071-21972411 FORWARD
AT2G14050	2.88708	1.27593	1.07979e-07	4.6136e-07	1.17806	Symbols: MCM9 | MCM9; ATP binding / DNA binding / DNA-dependent ATPase/ nucleoside-triphosphatase/ nucleotide binding | chr2:5909178-5913817 FORWARD
AT1G75840	27.1204	11.9875	4.96523e-07	2.00093e-06	1.17785	Symbols: ARAC5, ATGP3, ROP4, ATROP4 | ARAC5 (RAC-LIKE GTP BINDING PROTEIN 5); GTP binding / GTPase | chr1:28475707-28477802 FORWARD
AT3G23300	114.514	50.6333	4.56616e-61	1.63417e-59	1.17737	dehydration-responsive protein-related | chr3:8333025-8336146 FORWARD
AT3G52860	6.46997	2.86237	3.3775e-06	1.25198e-05	1.17655	unknown protein | chr3:19591848-19592767 REVERSE
AT1G29670	22.7819	10.0838	1.87151e-10	9.98417e-10	1.17585	GDSL-motif lipase/hydrolase family protein | chr1:10375763-10377871 FORWARD
AT3G62030	264.194	116.951	2.24968e-62	8.55116e-61	1.1757	Symbols: ROC4 | peptidyl-prolyl cis-trans isomerase, chloroplast / cyclophilin / rotamase / cyclosporin A-binding protein (ROC4) | chr3:22973004-22975378 FORWARD
AT1G63300	4.97691	2.2043	4.49306e-17	3.57631e-16	1.17493	unknown protein | chr1:23482193-23486220 FORWARD
AT2G36880	245.502	108.746	1.38949e-64	5.61461e-63	1.17477	Symbols: MAT3 | MAT3 (methionine adenosyltransferase 3); copper ion binding / methionine adenosyltransferase | chr2:15479366-15481412 REVERSE
AT1G27460	4.18019	1.85269	2.13729e-12	1.30737e-11	1.17395	Symbols: NPGR1 | NPGR1 (NO POLLEN GERMINATION RELATED 1); calmodulin binding | chr1:9534532-9537561 FORWARD
AT1G64770	42.1667	18.6893	3.03167e-41	6.3467e-40	1.17389	Symbols: NDF2 | NDF2 (NDH-DEPENDENT CYCLIC ELECTRON FLOW 1); carbohydrate binding / catalytic | chr1:24057439-24059561 FORWARD
AT2G42610	2.59191	1.14936	0.000304332	0.000873184	1.17319	Symbols: LSH10 | LSH10 (LIGHT SENSITIVE HYPOCOTYLS 10) | chr2:17747917-17750440 FORWARD
AT3G18420	18.92	8.39042	4.47443e-21	4.34627e-20	1.17309	tetratricopeptide repeat (TPR)-containing protein | chr3:6324633-6325793 REVERSE
AT1G13150	3.4818	1.54499	2.6634e-08	1.20121e-07	1.17224	Symbols: CYP86C4 | CYP86C4; electron carrier/ heme binding / iron ion binding / monooxygenase/ oxygen binding | chr1:4481875-4483696 REVERSE
AT3G12060	10.537	4.67699	6.21516e-18	5.1767e-17	1.17182	unknown protein | chr3:3843142-3845150 FORWARD
AT4G09320	1017.54	451.771	1.99736e-67	8.80459e-66	1.17142	Symbols: NDPK1 | NDPK1; ATP binding / nucleoside diphosphate kinase | chr4:5923400-5924532 FORWARD
AT5G25550	4.7398	2.10514	3.47262e-08	1.55019e-07	1.17091	leucine-rich repeat family protein / extensin family protein | chr5:8894179-8895480 FORWARD
AT1G23980	2.8217	1.25363	1.81438e-05	6.18736e-05	1.17045	zinc finger (C3HC4-type RING finger) family protein | chr1:8484703-8486002 REVERSE
AT4G39050	18.4968	8.22312	1.18758e-39	2.3569e-38	1.16952	kinesin-related protein (MKRP2) | chr4:18193135-18200697 FORWARD
AT3G05590	560.516	249.203	4.74613e-65	1.94852e-63	1.16943	Symbols: RPL18 | RPL18 (RIBOSOMAL PROTEIN L18); structural constituent of ribosome | chr3:1621457-1623014 FORWARD
AT5G54100	2.35961	1.0492	2.10914e-05	7.13158e-05	1.16927	band 7 family protein | chr5:21953787-21956564 REVERSE
AT1G72416	16.862	7.49893	4.80972e-18	4.03607e-17	1.16902	heat shock protein binding | chr1:27258856-27260291 REVERSE
AT4G34050	164.876	73.3659	9.2926e-56	2.9045e-54	1.1682	caffeoyl-CoA 3-O-methyltransferase, putative | chr4:16310775-16312216 FORWARD
AT2G18350	4.37632	1.9476	1.42591e-06	5.49094e-06	1.16802	Symbols: AtHB24 | AtHB24 (ARABIDOPSIS THALIANA HOMEOBOX PROTEIN 24); DNA binding / transcription factor | chr2:7971017-7972081 REVERSE
AT5G40250	1.96381	0.873956	2.4526e-05	8.21701e-05	1.16802	zinc finger (C3HC4-type RING finger) family protein | chr5:16085764-16087543 FORWARD
AT2G25210	368.431	164.004	3.9179e-53	1.14481e-51	1.16766	60S ribosomal protein L39 (RPL39A) | chr2:10739855-10740552 FORWARD
AT4G27970	12.5068	5.56766	2.81335e-19	2.5212e-18	1.16757	Symbols: SLAH2 | SLAH2 (SLAC1 HOMOLOGUE 2); transporter | chr4:13918290-13920132 REVERSE
AT5G39600	8.84105	3.93629	6.74979e-09	3.20705e-08	1.16738	unknown protein | chr5:15853929-15855192 REVERSE
AT1G64400	26.8972	11.9766	8.7521e-38	1.61711e-36	1.16723	long-chain-fatty-acid--CoA ligase, putative / long-chain acyl-CoA synthetase, putative | chr1:23915598-23919783 REVERSE
AT5G43990	2.11113	0.941077	1.91443e-07	7.99507e-07	1.16563	Symbols: SUVR2, SDG18 | SUVR2; histone-lysine N-methyltransferase/ zinc ion binding | chr5:17697889-17702005 FORWARD
AT5G04530	13.7071	6.11036	6.34927e-10	3.27334e-09	1.16559	Symbols: KCS19 | KCS19 (3-KETOACYL-COA SYNTHASE 19); acyltransferase/ catalytic/ transferase, transferring acyl groups other than amino-acyl groups | chr5:1291822-1293688 REVERSE
AT1G11560	3.21993	1.43562	4.56927e-05	0.000147707	1.16535	OST3/OST6 family protein | chr1:3881788-3882819 FORWARD
AT3G11030	12.2116	5.44909	2.09611e-18	1.79163e-17	1.16417	unknown protein | chr3:3457227-3459380 REVERSE
AT1G22300	85.9334	38.364	3.73473e-48	9.62711e-47	1.16346	Symbols: GRF10, 14-3-3EPSILON, GF14 EPSILON | GRF10 (GENERAL REGULATORY FACTOR 10); ATP binding / protein binding / protein phosphorylated amino acid binding | chr1:7878769-7881219 REVERSE
AT1G68810	4.227	1.8875	3.13147e-08	1.40314e-07	1.16316	basic helix-loop-helix (bHLH) family protein | chr1:25861123-25863120 FORWARD
AT1G08970	30.4201	13.594	3.88304e-07	1.57865e-06	1.16205	Symbols: HAP5C, NF-YC9 | NF-YC9 (NUCLEAR FACTOR Y, SUBUNIT C9); DNA binding / transcription factor | chr1:2882543-2884337 FORWARD
AT1G53520	24.502	10.952	6.92683e-22	6.93495e-21	1.1617	chalcone-flavanone isomerase-related | chr1:19976415-19977955 REVERSE
AT1G14020	6.79905	3.03968	1.33666e-14	9.29857e-14	1.16141	unknown protein | chr1:4802720-4805375 FORWARD
AT5G47770	57.1454	25.5528	3.6234e-44	8.31297e-43	1.16116	Symbols: FPS1 | FPS1 (FARNESYL DIPHOSPHATE SYNTHASE 1); dimethylallyltranstransferase/ geranyltranstransferase | chr5:19345173-19347629 FORWARD
AT3G18130	245.896	110.049	1.09203e-60	3.87196e-59	1.1599	Symbols: RACK1C_AT | RACK1C_AT (RECEPTOR FOR ACTIVATED C KINASE 1 C); nucleotide binding | chr3:6210904-6212433 REVERSE
AT1G10200	42.7159	19.123	2.40748e-05	8.07641e-05	1.15946	Symbols: WLIM1 | WLIM1; transcription factor/ zinc ion binding | chr1:3346390-3347885 REVERSE
AT1G09880	4.14255	1.85586	9.39311e-10	4.7767e-09	1.15843	lyase | chr1:3208828-3211653 REVERSE
AT2G40280	4.22195	1.89212	1.56829e-10	8.41158e-10	1.15791	dehydration-responsive family protein | chr2:16825500-16828398 REVERSE
AT5G49720	140.895	63.1548	3.69292e-61	1.32509e-59	1.15766	Symbols: ATGH9A1, DEC, KOR, RSW2, IRX2, KOR1 | ATGH9A1 (ARABIDOPSIS THALIANA GLYCOSYL HYDROLASE 9A1); cellulase/ hydrolase, hydrolyzing O-glycosyl compounds | chr5:20197391-20200288 REVERSE
AT1G78150	24.974	11.206	6.88566e-10	3.5423e-09	1.15616	unknown protein | chr1:29404862-29406741 FORWARD
AT2G47570	268.314	120.396	2.56891e-50	7.06883e-49	1.15613	60S ribosomal protein L18 (RPL18A) | chr2:19515898-19516925 REVERSE
AT1G67400	10.043	4.50817	5.42785e-12	3.22988e-11	1.15557	INVOLVED IN: phagocytosis; LOCATED IN: cytoskeleton; CONTAINS InterPro DOMAIN/s: Engulfment and cell motility, ELMO (InterPro:IPR006816); BEST Arabidopsis thaliana protein match is: phagocytosis and cell motility protein ELMO1-related (TAIR:AT3G43400.1); Has 660 Blast hits to 660 proteins in 104 species: Archae - 0; Bacteria - 0; Metazoa - 430; Fungi - 39; Plants - 109; Viruses - 0; Other Eukaryo…
AT1G24260	2.46061	1.10467	0.000188669	0.000557489	1.1554	Symbols: SEP3, AGL9 | SEP3 (SEPALLATA3); DNA binding / protein binding / transcription factor | chr1:8593642-8596098 REVERSE
AT3G51150	9.5204	4.27638	7.39173e-07	2.93007e-06	1.15463	kinesin motor family protein | chr3:19000856-19006769 FORWARD
AT5G14590	71.6465	32.1936	4.03563e-50	1.10539e-48	1.15412	isocitrate dehydrogenase, putative / NADP+ isocitrate dehydrogenase, putative | chr5:4703298-4706738 REVERSE
AT3G49010	546.538	245.597	1.50303e-63	5.9396e-62	1.15403	Symbols: ATBBC1, BBC1, RSU2 | ATBBC1 (ARABIDOPSIS THALIANA BREAST BASIC CONSERVED 1); structural constituent of ribosome | chr3:18166769-18168580 REVERSE
AT4G16566	12.9577	5.82316	1.54236e-11	8.92051e-11	1.15394	histidine triad family protein / HIT family protein | chr4:9334622-9335968 REVERSE
AT5G05820	11.7908	5.30398	4.81676e-19	4.26121e-18	1.15251	phosphate translocator-related | chr5:1751688-1754178 REVERSE
AT4G25990	3.00948	1.35417	3.50931e-06	1.29816e-05	1.1521	Symbols: CIL | CIL | chr4:13191690-13193543 REVERSE
AT3G14200	11.6573	5.24625	9.73497e-16	7.28337e-15	1.15187	DNAJ heat shock N-terminal domain-containing protein | chr3:4712574-4714653 REVERSE
AT3G06120	4.2998	1.93521	2.88938e-05	9.58903e-05	1.15178	Symbols: MUTE | MUTE (MUTE); DNA binding / transcription factor | chr3:1846531-1848230 FORWARD
AT5G63800	2.0281	0.913136	3.91647e-07	1.59151e-06	1.15123	Symbols: MUM2, BGAL6 | MUM2 (MUCILAGE-MODIFIED 2); beta-galactosidase | chr5:25530055-25535849 FORWARD
AT2G36160	157.798	71.0816	1.22936e-48	3.21985e-47	1.15053	40S ribosomal protein S14 (RPS14A) | chr2:15169818-15171353 FORWARD
AT3G55430	4.41805	1.99022	1.2494e-09	6.28767e-09	1.15048	glycosyl hydrolase family 17 protein / beta-1,3-glucanase, putative | chr3:20549599-20552215 REVERSE
AT4G09000	509.281	229.602	2.99178e-65	1.23392e-63	1.14933	Symbols: GRF1, GF14 CHI | 14-3-3-like protein GF14 chi / general regulatory factor 1 (GRF1) | chr4:5775210-5777481 FORWARD
AT1G50580	5.06202	2.28229	1.20942e-08	5.63442e-08	1.14923	glycosyltransferase family protein | chr1:18730831-18732177 FORWARD
AT2G45220	3.31035	1.49318	8.23065e-08	3.55822e-07	1.1486	pectinesterase family protein | chr2:18644084-18646447 REVERSE
AT1G67830	5.36006	2.41816	1.37855e-08	6.37928e-08	1.14834	Symbols: ATFXG1 | ATFXG1 (alpha-fucosidase 1); alpha-L-fucosidase/ carboxylesterase | chr1:25431586-25432990 REVERSE
AT1G33140	239.328	108.001	1.15028e-56	3.6333e-55	1.14794	Symbols: PGY2 | PGY2 (PIGGYBACK2); structural constituent of ribosome | chr1:12023275-12024783 FORWARD
AT1G24020	24.9971	11.2838	6.29545e-18	5.23871e-17	1.14751	Symbols: MLP423 | MLP423 (MLP-LIKE PROTEIN 423) | chr1:8500451-8501520 REVERSE
AT5G42420	11.0849	5.00458	5.31763e-16	4.03057e-15	1.14728	transporter-related | chr5:16968658-16970432 FORWARD
AT5G49215	9.23889	4.17342	1.70369e-16	1.31863e-15	1.14649	glycoside hydrolase family 28 protein / polygalacturonase (pectinase) family protein | chr5:19953487-19956116 FORWARD
AT5G60960	14.8423	6.70571	9.31847e-10	4.74008e-09	1.14625	pentatricopeptide (PPR) repeat-containing protein | chr5:24528250-24530011 REVERSE
AT4G16720	478.346	216.118	8.49942e-62	3.16365e-60	1.14624	60S ribosomal protein L15 (RPL15A) | chr4:9399960-9401382 REVERSE
AT2G42740	131.71	59.5095	1.71944e-45	4.0751e-44	1.14618	Symbols: RPL16A | RPL16A; structural constituent of ribosome | chr2:17791729-17793082 FORWARD
AT3G04770	335.871	151.796	1.57824e-61	5.76683e-60	1.14577	Symbols: RPSAb | RPSAb (40S ribosomal protein SA B); structural constituent of ribosome | chr3:1309294-1310887 REVERSE
AT2G27960	58.9888	26.6732	9.64401e-07	3.78938e-06	1.14505	Symbols: CKS1, CKS1AT | CKS1 (CYCLIN-DEPENDENT KINASE-SUBUNIT 1); cyclin-dependent protein kinase/ protein binding | chr2:11910723-11911685 REVERSE
AT1G62770	22.1743	10.0279	1.9655e-18	1.68561e-17	1.14487	invertase/pectin methylesterase inhibitor family protein | chr1:23245886-23246890 REVERSE
AT1G16340	12.9433	5.85429	7.29311e-17	5.73633e-16	1.14464	Symbols: ATKDSA2, ATKSDA | ATKDSA2; 3-deoxy-8-phosphooctulonate synthase | chr1:5587893-5590633 REVERSE
AT1G33440	7.22838	3.26963	2.70307e-16	2.07868e-15	1.14454	proton-dependent oligopeptide transport (POT) family protein | chr1:12127389-12130407 REVERSE
AT5G10170	54.3107	24.5748	6.94333e-46	1.67208e-44	1.14406	Symbols: ATMIPS3, MIPS3 | MIPS3 (MYO-INOSITOL-1-PHOSTPATE SYNTHASE 3); binding / catalytic/ inositol-3-phosphate synthase | chr5:3187277-3190251 REVERSE
AT1G51760	15.4529	6.99432	1.08518e-09	5.49203e-09	1.14362	Symbols: IAR3, JR3 | IAR3 (IAA-ALANINE RESISTANT 3); IAA-Ala conjugate hydrolase/ metallopeptidase | chr1:19199419-19201642 FORWARD
AT2G24630	12.1166	5.48626	1.12869e-06	4.38783e-06	1.14309	Symbols: ATCSLC08, CSLC08, ATCSLC8 | ATCSLC08; cellulose synthase/ transferase, transferring glycosyl groups | chr2:10471303-10474503 REVERSE
AT1G09960	36.881	16.6995	3.04375e-39	5.89719e-38	1.14307	Symbols: SUT4, ATSUT4, suc4 | SUT4 (SUCROSE TRANSPORTER 4); carbohydrate transmembrane transporter/ sucrose transmembrane transporter/ sucrose:hydrogen symporter/ sugar:hydrogen symporter | chr1:3244213-3247200 FORWARD
AT1G04680	11.737	5.31606	1.38236e-20	1.315e-19	1.14263	pectate lyase family protein | chr1:1303529-1307884 REVERSE
AT4G39710	140.515	63.7445	5.89551e-49	1.56698e-47	1.14035	immunophilin, putative / FKBP-type peptidyl-prolyl cis-trans isomerase, putative | chr4:18427039-18428375 REVERSE
AT1G62440	4.24422	1.92585	7.75376e-12	4.57148e-11	1.14	Symbols: LRX2 | LRX2 (LEUCINE-RICH REPEAT/EXTENSIN 2); protein binding / structural constituent of cell wall | chr1:23111818-23115293 FORWARD
AT1G42430	134.594	61.0904	6.56294e-55	2.00248e-53	1.1396	unknown protein | chr1:15891375-15894444 FORWARD
AT5G19470	3.5312	1.60279	4.10565e-06	1.50664e-05	1.13957	Symbols: atnudt24 | atnudt24 (Arabidopsis thaliana Nudix hydrolase homolog 24); hydrolase | chr5:6566357-6568805 FORWARD
AT3G53020	542.664	246.352	1.27313e-61	4.69019e-60	1.13934	Symbols: STV1, RPL24B, RPL24 | STV1 (SHORT VALVE1); structural constituent of ribosome | chr3:19660517-19662025 REVERSE
AT2G43460	466.869	211.987	6.96329e-58	2.25502e-56	1.13904	60S ribosomal protein L38 (RPL38A) | chr2:18046004-18047401 REVERSE
AT3G49100	46.0024	20.8988	1.25029e-09	6.29037e-09	1.13829	signal recognition particle 9 kDa protein, putative / SRP9, putative | chr3:18196839-18198457 FORWARD
AT5G25900	4.28279	1.94601	6.47661e-09	3.0797e-08	1.13803	Symbols: GA3, CYP701A3, ATKO1 | GA3 (GA REQUIRING 3); ent-kaurene oxidase/ oxygen binding | chr5:9036018-9038406 FORWARD
AT1G71250	13.6636	6.21188	5.23964e-17	4.14847e-16	1.13724	GDSL-motif lipase/hydrolase family protein | chr1:26860118-26861726 FORWARD
AT3G24320	3.27425	1.48951	3.31499e-13	2.14553e-12	1.13633	Symbols: MSH1, CHM1, ATMSH1, CHM | MSH1 (MUTL PROTEIN HOMOLOG 1); ATP binding / catalytic/ damaged DNA binding / mismatched DNA binding / nuclease | chr3:8822979-8829694 REVERSE
AT4G11650	26.0012	11.8354	1.15218e-09	5.81798e-09	1.13547	Symbols: ATOSM34 | ATOSM34 (osmotin 34) | chr4:7024856-7026146 REVERSE
AT2G47470	84.2406	38.3469	2.34831e-48	6.0883e-47	1.13541	Symbols: ATPDIL2-1, UNE5, MEE30, PDI11, ATPDI11 | UNE5 (UNFERTILIZED EMBRYO SAC 5); protein disulfide isomerase | chr2:19481420-19484015 FORWARD
AT5G08520	15.2579	6.94611	1.14095e-09	5.76451e-09	1.13528	myb family transcription factor | chr5:2755175-2758362 REVERSE
AT2G24280	3.22524	1.46981	4.38886e-11	2.44992e-10	1.13378	serine carboxypeptidase S28 family protein | chr2:10333284-10337128 FORWARD
AT5G56650	10.8224	4.9324	6.63915e-17	5.22425e-16	1.13366	Symbols: ILL1 | ILL1; IAA-amino acid conjugate hydrolase/ metallopeptidase | chr5:22930825-22932778 FORWARD
AT1G35510	15.11	6.8865	1.22126e-06	4.73742e-06	1.13366	unknown protein | chr1:13071165-13074949 FORWARD
AT1G15250	242.371	110.502	1.03692e-48	2.7198e-47	1.13314	60S ribosomal protein L37 (RPL37A) | chr1:5248664-5249474 REVERSE
AT1G74050	332.592	151.692	5.09097e-59	1.71043e-57	1.1326	60S ribosomal protein L6 (RPL6C) | chr1:27847047-27848806 REVERSE
AT4G18150	3.8048	1.73575	5.55765e-11	3.07556e-10	1.13226	unknown protein | chr4:10050211-10054031 FORWARD
AT1G07720	37.0863	16.9239	4.17819e-37	7.59483e-36	1.13182	Symbols: KCS3 | KCS3 (3-KETOACYL-COA SYNTHASE 3); acyltransferase/ catalytic/ transferase, transferring acyl groups other than amino-acyl groups | chr1:2390655-2392453 REVERSE
AT1G75240	5.90434	2.69501	6.25647e-11	3.45164e-10	1.13149	Symbols: AtHB33 | AtHB33 (ARABIDOPSIS THALIANA HOMEOBOX PROTEIN 33); DNA binding / transcription factor | chr1:28241072-28242756 FORWARD
AT5G41140	5.1984	2.37389	2.35728e-17	1.9102e-16	1.13081	unknown protein | chr5:16468447-16472810 FORWARD
AT1G34130	43.2067	19.7395	8.15509e-46	1.95341e-44	1.13017	Symbols: STT3B | STT3B (staurosporin and temperature sensitive 3-like b); oligosaccharyl transferase | chr1:12429890-12433187 FORWARD
AT3G49910	445.373	203.507	4.28338e-58	1.39218e-56	1.12994	60S ribosomal protein L26 (RPL26A) | chr3:18504256-18504967 FORWARD
AT1G56140	1.39085	0.635912	4.12871e-06	1.51479e-05	1.12907	leucine-rich repeat family protein / protein kinase family protein | chr1:21001574-21007809 REVERSE
AT5G62440	32.9738	15.0818	1.41455e-09	7.085e-09	1.12851	Encodes a protein DOMINO1 that belongs to a plant-specific gene family sharing a common motif present in the tomato DEFECTIVE CHLOROPLASTS AND LEAVES (LeDCL) protein. DOMINO1 is located in the nucleus. Arabidopsis embryos carrying the domino1 mutation grow slowly in comparison with wild type embryos and reach only the globular stage at desiccation. The primary defect of the mutation at the cellul…
AT5G59030	6.60541	3.0236	9.57329e-07	3.76324e-06	1.12738	Symbols: COPT1 | COPT1 (copper transporter 1); copper ion transmembrane transporter | chr5:23833728-23834511 REVERSE
AT1G69170	2.78422	1.27581	1.10438e-06	4.3017e-06	1.12585	squamosa promoter-binding protein-like 6 (SPL6) | chr1:26005068-26007263 FORWARD
AT2G22230	34.675	15.8912	1.60783e-06	6.16107e-06	1.12567	beta-hydroxyacyl-ACP dehydratase, putative | chr2:9449984-9451622 FORWARD
AT3G10050	69.7852	31.9913	2.34744e-50	6.46933e-49	1.12524	Symbols: OMR1 | OMR1 (L-O-METHYLTHREONINE RESISTANT 1); L-threonine ammonia-lyase | chr3:3098725-3101761 REVERSE
AT4G00100	342.24	156.898	1.41085e-55	4.37924e-54	1.12518	Symbols: ATRPS13A, RPS13, PFL2 | ATRPS13A (ARABIDOPSIS THALIANA RIBOSOMAL PROTEIN S13A); structural constituent of ribosome | chr4:37084-38312 FORWARD
AT5G13100	18.3239	8.40239	1.40954e-09	7.06384e-09	1.12486	unknown protein | chr5:4156660-4158553 FORWARD
AT5G59150	20.9007	9.58659	2.36388e-19	2.1269e-18	1.12446	Symbols: ATRABA2D, ATRAB-A2D | ATRABA2D (HOARABIDOPSIS RAB GTPASE HOMOLOG A2D); GTP binding | chr5:23876586-23878429 FORWARD
AT2G29890	2.02159	0.927785	1.00095e-07	4.29309e-07	1.12363	Symbols: VLN1, ATVLN1 | VLN1 (VILLIN-LIKE 1); actin binding / actin filament binding | chr2:12744150-12749596 FORWARD
AT4G14360	82.8661	38.0807	5.61974e-53	1.62357e-51	1.12172	dehydration-responsive protein-related | chr4:8267660-8271121 REVERSE
AT1G72370	284.405	130.834	1.08363e-57	3.49666e-56	1.12021	Symbols: P40, AP40, RP40, RPSAA | P40; structural constituent of ribosome | chr1:27242943-27244931 REVERSE
AT3G11330	2.4673	1.13581	3.0792e-06	1.14614e-05	1.11921	leucine-rich repeat family protein | chr3:3551974-3554763 REVERSE
AT1G04980	51.4993	23.7162	9.95531e-41	2.0577e-39	1.11868	Symbols: ATPDIL2-2, ATPDI10, PDI10 | ATPDIL2-2 (PDI-LIKE 2-2); protein disulfide isomerase | chr1:1413644-1416144 REVERSE
AT1G56110	44.7053	20.5981	3.19351e-40	6.48131e-39	1.11794	Symbols: NOP56 | NOP56 (Arabidopsis homolog of nucleolar protein Nop56) | chr1:20984389-20986951 REVERSE
AT3G18524	8.61999	3.97272	2.05617e-09	1.01652e-08	1.11756	Symbols: MSH2, ATMSH2 | MSH2 (MUTS HOMOLOG 2); ATP binding / damaged DNA binding / mismatched DNA binding / protein binding | chr3:6368010-6372568 REVERSE
AT3G59220	4.40944	2.03242	3.56482e-06	1.31652e-05	1.1174	Symbols: PRN, PRN1, ATPIRIN1 | PRN (PIRIN); calmodulin binding | chr3:21894134-21895623 FORWARD
AT3G26430	2.38842	1.1011	5.81919e-09	2.77961e-08	1.11711	GDSL-motif lipase/hydrolase family protein | chr3:9671517-9675927 FORWARD
AT2G45590	9.40494	4.33791	2.24024e-19	2.01768e-18	1.11642	protein kinase family protein | chr2:18786658-18788988 FORWARD
AT1G06030	20.838	9.61347	4.2394e-19	3.76717e-18	1.11609	pfkB-type carbohydrate kinase family protein | chr1:1826880-1828161 FORWARD
AT2G32060	102.473	47.3088	1.09395e-38	2.06813e-37	1.11506	40S ribosomal protein S12 (RPS12C) | chr2:13639016-13640316 REVERSE
AT5G19980	22.557	10.4393	1.319e-09	6.62119e-09	1.11156	integral membrane family protein | chr5:6749705-6751070 REVERSE
AT5G24510	618.154	286.167	2.02073e-55	6.26148e-54	1.11111	60s acidic ribosomal protein P1, putative | chr5:8369171-8369866 REVERSE
AT3G23670	3.90224	1.80804	4.99968e-16	3.7976e-15	1.10987	Symbols: PAKRP1L, KINESIN-12B | KINESIN-12B; microtubule motor/ plus-end-directed microtubule motor | chr3:8519164-8525289 FORWARD
AT4G00810	245.909	113.966	7.85016e-50	2.12749e-48	1.10952	60S acidic ribosomal protein P1 (RPP1B) | chr4:345952-347184 REVERSE
AT1G67430	900.956	417.741	1.43577e-60	5.07069e-59	1.10885	60S ribosomal protein L17 (RPL17B) | chr1:25262159-25263789 FORWARD
AT2G46540	84.3295	39.1091	5.17248e-05	0.000166099	1.10853	unknown protein | chr2:19110472-19111769 REVERSE
AT4G10550	1.25186	0.580778	0.000117028	0.000357743	1.10802	subtilase family protein | chr4:6516582-6519767 REVERSE
AT4G24380	24.02	11.1506	2.09005e-18	1.7873e-17	1.10711	unknown protein | chr4:12612535-12613719 FORWARD
AT2G17370	72.1003	33.4753	9.85227e-49	2.59178e-47	1.10691	Symbols: HMG2, HMGR2 | HMG2 (3-HYDROXY-3-METHYLGLUTARYL-COA REDUCTASE 2); hydroxymethylglutaryl-CoA reductase | chr2:7549775-7552201 FORWARD
AT2G16750	2.13288	0.991574	1.48961e-06	5.7276e-06	1.10501	protein kinase family protein | chr2:7271012-7274693 FORWARD
AT2G38070	2.34966	1.09235	1.48961e-06	5.7276e-06	1.10501	FUNCTIONS IN: molecular_function unknown; INVOLVED IN: biological_process unknown; LOCATED IN: plasma membrane; CONTAINS InterPro DOMAIN/s: Protein of unknown function DUF740 (InterPro:IPR008004); BEST Arabidopsis thaliana protein match is: glycine-rich protein (TAIR:AT3G09070.1); Has 75 Blast hits to 75 proteins in 20 species: Archae - 0; Bacteria - 1; Metazoa - 11; Fungi - 3; Plants - 40; Virus…
AT3G53430	126.655	58.8936	1.19832e-42	2.62503e-41	1.10472	60S ribosomal protein L12 (RPL12B) | chr3:19809687-19810469 REVERSE
AT2G44230	4.57052	2.12655	3.16945e-09	1.54184e-08	1.10385	unknown protein | chr2:18286525-18288400 FORWARD
AT5G27850	337.904	157.269	4.22521e-55	1.2958e-53	1.10338	60S ribosomal protein L18 (RPL18C) | chr5:9873152-9874598 FORWARD
AT1G54330	8.19063	3.81333	3.07973e-10	1.61986e-09	1.10292	Symbols: ANAC020 | ANAC020 (Arabidopsis NAC domain containing protein 20); transcription factor | chr1:20279567-20280952 REVERSE
AT5G18590	15.3004	7.12447	5.81261e-05	0.000185658	1.10271	kelch repeat-containing protein | chr5:6178354-6182761 REVERSE
AT4G17390	550.588	256.376	4.95311e-59	1.67037e-57	1.10271	60S ribosomal protein L15 (RPL15B) | chr4:9714092-9715612 REVERSE
AT3G56020	710.801	330.988	4.08934e-54	1.2167e-52	1.10267	60S ribosomal protein L41 (RPL41G) | chr3:20790570-20791085 REVERSE
AT3G04840	582.075	271.137	1.32164e-59	4.55992e-58	1.10218	40S ribosomal protein S3A (RPS3aA) | chr3:1329665-1331617 FORWARD
AT3G11510	516.664	240.687	1.48457e-57	4.7562e-56	1.10207	40S ribosomal protein S14 (RPS14B) | chr3:3623457-3624940 REVERSE
AT4G36130	550.643	256.623	3.71941e-59	1.26622e-57	1.10147	60S ribosomal protein L8 (RPL8C) | chr4:17097565-17098879 FORWARD
AT1G12370	5.80072	2.7039	1.06018e-10	5.75861e-10	1.10119	Symbols: PHR1, UVR2 | PHR1 (PHOTOLYASE 1); DNA photolyase | chr1:4206374-4208951 REVERSE
AT3G63095	9.91484	4.62374	1.01562e-08	4.7575e-08	1.10053	Encodes a Protease inhibitor/seed storage/LTP family protein | chr3:23315506-23316258 FORWARD
AT5G05990	12.6442	5.89794	2.00441e-12	1.22734e-11	1.1002	mitochondrial glycoprotein family protein / MAM33 family protein | chr5:1806761-1807907 REVERSE
AT4G16563	28.3619	13.2325	1.40362e-06	5.41323e-06	1.09987	aspartyl protease family protein | chr4:9329657-9331523 REVERSE
AT3G16850	10.3707	4.8401	5.58841e-17	4.41098e-16	1.0994	glycoside hydrolase family 28 protein / polygalacturonase (pectinase) family protein | chr3:5748570-5751297 FORWARD
AT2G25880	29.0616	13.5654	2.42198e-06	9.08481e-06	1.09918	Symbols: AtAUR2 | AtAUR2 (AtAurora2); histone kinase(H3-S10 specific) / kinase | chr2:11034652-11036910 REVERSE
AT1G35220	5.54558	2.58949	1.48244e-17	1.21279e-16	1.09867	unknown protein | chr1:12908914-12914802 FORWARD
AT1G14460	1.56845	0.732467	2.68987e-07	1.10686e-06	1.0985	DNA polymerase-related | chr1:4948748-4952927 REVERSE
AT3G53760	3.65696	1.70821	1.5204e-10	8.16447e-10	1.09816	tubulin family protein | chr3:19917854-19922365 REVERSE
AT5G58330	1287.07	601.456	1.3962e-62	5.38694e-61	1.09756	malate dehydrogenase (NADP), chloroplast, putative | chr5:23579722-23582395 REVERSE
AT3G23940	50.7431	23.726	1.1797e-43	2.66226e-42	1.09674	dehydratase family | chr3:8648705-8652605 FORWARD
AT5G04800	92.5334	43.27	9.28144e-36	1.61043e-34	1.09661	40S ribosomal protein S17 (RPS17D) | chr5:1388484-1389848 FORWARD
AT4G27090	416.975	194.995	6.31377e-54	1.87232e-52	1.09652	60S ribosomal protein L14 (RPL14B) | chr4:13593905-13595252 REVERSE
AT2G47940	54.0294	25.2672	4.74561e-45	1.1115e-43	1.09648	Symbols: DEGP2 | DEGP2; serine-type endopeptidase/ serine-type peptidase | chr2:19617986-19622232 REVERSE
AT3G02210	53.0985	24.832	1.39557e-40	2.87133e-39	1.09647	Symbols: COBL1 | COBL1 (COBRA-LIKE PROTEIN 1 PRECURSOR) | chr3:409201-411652 REVERSE
AT2G03770	22.0867	10.333	1.37837e-18	1.19178e-17	1.09592	sulfotransferase family protein | chr2:1150871-1151845 REVERSE
AT2G20780	2.5129	1.17641	1.2898e-06	4.99252e-06	1.09496	mannitol transporter, putative | chr2:8947242-8949413 REVERSE
AT5G16960	29.7814	13.9422	2.17229e-06	8.20313e-06	1.09496	NADP-dependent oxidoreductase, putative | chr5:5574281-5575910 REVERSE
AT2G44470	1.38669	0.649176	0.000350069	0.000995496	1.09496	Symbols: BGLU29 | BGLU29 (BETA GLUCOSIDASE 29); catalytic/ cation binding / hydrolase, hydrolyzing O-glycosyl compounds | chr2:18354186-18358679 FORWARD
AT3G52580	207.731	97.3509	6.94074e-49	1.83123e-47	1.09345	40S ribosomal protein S14 (RPS14C) | chr3:19503223-19504973 FORWARD
AT2G38530	717.538	336.282	2.10187e-57	6.70989e-56	1.09339	Symbols: LTP2, LP2 | LTP2 (LIPID TRANSFER PROTEIN 2); lipid binding | chr2:16128378-16129158 FORWARD
AT2G30620	8.7754	4.1127	3.90824e-13	2.51408e-12	1.09338	histone H1.2 | chr2:13044931-13046511 FORWARD
AT3G60140	3.40053	1.5937	6.73482e-08	2.93703e-07	1.09338	Symbols: DIN2, SRG2, BGLU30 | DIN2 (DARK INDUCIBLE 2); catalytic/ cation binding / hydrolase, hydrolyzing O-glycosyl compounds | chr3:22216672-22220824 FORWARD
AT5G24760	16.5661	7.76626	5.49629e-09	2.62817e-08	1.09294	alcohol dehydrogenase, putative | chr5:8494791-8497405 REVERSE
AT3G52170	1.7098	0.80222	0.000135724	0.00041056	1.09176	DNA binding | chr3:19346799-19349513 REVERSE
AT4G01090	3.02609	1.42015	1.3045e-09	6.55209e-09	1.09141	extra-large G-protein-related | chr4:470515-473792 REVERSE
AT5G59240	834.857	391.914	4.74721e-59	1.60395e-57	1.09099	40S ribosomal protein S8 (RPS8B) | chr5:23902465-23903733 REVERSE
AT5G47840	489.96	230.019	4.11579e-58	1.34257e-56	1.09091	Symbols: AMK2 | AMK2 (Adenosine monophosphate kinase); ATP binding / adenylate kinase/ nucleobase, nucleoside, nucleotide kinase/ nucleotide kinase/ phosphotransferase, phosphate group as acceptor | chr5:19375441-19378339 FORWARD
AT2G17780	8.44623	3.96611	7.77806e-14	5.20306e-13	1.09058	Symbols: MCA2 | MCA2 (mid1-complementing activity 2) | chr2:7724885-7727404 REVERSE
AT5G65470	34.5021	16.2058	6.66354e-35	1.1236e-33	1.09017	unknown protein | chr5:26172131-26175033 FORWARD
AT4G00900	13.9055	6.53433	6.48894e-05	0.000205867	1.08954	Symbols: ECA2, ATECA2 | ECA2 (ER-TYPE CA2+-ATPASE 2); calcium-transporting ATPase | chr4:382663-386288 REVERSE
AT3G28720	7.51046	3.52997	2.71945e-15	1.97529e-14	1.08925	unknown protein | chr3:10782276-10784447 FORWARD
AT5G20830	46.4876	21.8541	1.31934e-45	3.14763e-44	1.08894	Symbols: SUS1, ASUS1, atsus1 | SUS1 (SUCROSE SYNTHASE 1); UDP-glycosyltransferase/ sucrose synthase | chr5:7050226-7054120 REVERSE
AT5G56740	10.0797	4.73857	9.5119e-16	7.12241e-15	1.08893	Symbols: HAG2, HAC7, HAG02, HAC07 | HAG2 (HISTONE ACETYLTRANSFERASE OF THE GNAT FAMILY 2); H4 histone acetyltransferase/ histone acetyltransferase | chr5:22952796-22955664 REVERSE
AT3G02110	5.4501	2.56373	8.95933e-10	4.56516e-09	1.08804	Symbols: scpl25 | scpl25 (serine carboxypeptidase-like 25); serine-type carboxypeptidase | chr3:370762-373722 REVERSE
AT1G53120	6.08648	2.86368	3.02883e-08	1.35851e-07	1.08774	RNA-binding S4 domain-containing protein | chr1:19792757-19794778 FORWARD
AT5G64740	84.5761	39.8091	9.34236e-55	2.83606e-53	1.08715	Symbols: CESA6, IXR2, E112, PRC1 | CESA6 (CELLULOSE SYNTHASE 6); cellulose synthase/ transferase, transferring glycosyl groups | chr5:25881066-25886694 FORWARD
AT1G70370	3.74307	1.76377	1.50074e-09	7.4895e-09	1.08556	BURP domain-containing protein / polygalacturonase, putative | chr1:26512722-26515188 REVERSE
AT5G62260	3.8859	1.83199	2.71567e-07	1.11594e-06	1.08484	DNA binding | chr5:25009027-25011588 FORWARD
AT3G55360	88.0087	41.4937	1.07074e-43	2.42552e-42	1.08476	Symbols: CER10, ECR, ATTSC13, TSC13 | CER10; 3-oxo-5-alpha-steroid 4-dehydrogenase/ fatty acid elongase/ trans-2-enoyl-CoA reductase (NADPH) | chr3:20520930-20523014 REVERSE
AT1G78955	20.0644	9.4602	2.12201e-06	8.01752e-06	1.0847	Symbols: CAMS1 | CAMS1 (Camelliol C synthase 1); beta-amyrin synthase | chr1:29689153-29694255 REVERSE
AT5G04630	16.8391	7.94041	7.24425e-09	3.42565e-08	1.08453	Symbols: CYP77A9 | CYP77A9; electron carrier/ heme binding / iron ion binding / monooxygenase/ oxygen binding | chr5:1330578-1332107 FORWARD
AT3G60770	397.359	187.462	9.10811e-55	2.76964e-53	1.08384	40S ribosomal protein S13 (RPS13A) | chr3:22460189-22461779 REVERSE
AT3G45130	4.5489	2.14803	1.02318e-11	5.98335e-11	1.0825	Symbols: LAS1 | LAS1; lanosterol synthase | chr3:16512271-16517522 REVERSE
AT1G47900	6.5923	3.11299	9.85377e-19	8.57355e-18	1.08248	unknown protein | chr1:17647144-17651035 REVERSE
AT5G49780	1.08994	0.515185	0.000219059	0.00064218	1.08109	ATP binding / kinase/ protein serine/threonine kinase | chr5:20229256-20233095 FORWARD
AT4G39150	51.6489	24.4369	8.3107e-34	1.33365e-32	1.07967	DNAJ heat shock N-terminal domain-containing protein | chr4:18233485-18236064 REVERSE
AT5G16570	72.9118	34.4998	5.86723e-40	1.17877e-38	1.07957	Symbols: GLN1;4 | GLN1;4; glutamate-ammonia ligase | chr5:5421743-5424566 REVERSE
AT1G78240	17.356	8.21301	2.41467e-06	9.06119e-06	1.07945	Symbols: TSD2, QUA2 | TSD2 (TUMOROUS SHOOT DEVELOPMENT 2); methyltransferase | chr1:29432829-29436484 REVERSE
AT3G50760	6.63677	3.14271	1.95546e-09	9.69678e-09	1.07847	Symbols: GATL2 | GATL2 (Galacturonosyltransferase-like 2); polygalacturonate 4-alpha-galacturonosyltransferase/ transferase, transferring glycosyl groups / transferase, transferring hexosyl groups | chr3:18868065-18869384 FORWARD
AT1G56050	47.7011	22.5938	3.01871e-35	5.12866e-34	1.07809	GTP-binding protein-related | chr1:20963719-20966341 FORWARD
AT5G21482	33.0437	15.6534	6.96857e-33	1.07779e-31	1.0779	Symbols: CKX7, ATCKX5 | CKX7 (CYTOKININ OXIDASE 7); cytokinin dehydrogenase/ oxidoreductase | chr5:7226727-7230210 FORWARD
AT3G62270	26.4913	12.5513	1.36419e-35	2.35109e-34	1.07768	anion exchange family protein | chr3:23042284-23046048 REVERSE
AT4G18730	334.292	158.388	7.03939e-52	1.99832e-50	1.07764	Symbols: RPL16B | RPL16B; structural constituent of ribosome | chr4:10302163-10303382 FORWARD
AT4G38710	21.1488	10.0327	3.53046e-06	1.3049e-05	1.07586	glycine-rich protein | chr4:18077790-18080083 REVERSE
AT1G73740	4.21347	1.99908	6.86113e-08	2.98921e-07	1.07567	glycosyl transferase family 28 protein | chr1:27734279-27736189 FORWARD
AT1G79530	23.5685	11.186	8.53573e-05	0.000266144	1.07516	Symbols: GAPCP-1 | GAPCP-1 (GLYCERALDEHYDE-3-PHOSPHATE DEHYDROGENASE OF PLASTID 1); NAD or NADH binding / binding / catalytic/ glyceraldehyde-3-phosphate dehydrogenase (phosphorylating)/ glyceraldehyde-3-phosphate dehydrogenase | chr1:29915902-29919234 REVERSE
AT1G27500	25.5044	12.1064	8.01562e-32	1.19541e-30	1.07497	kinesin light chain-related | chr1:9551451-9554139 REVERSE
AT1G08280	2.8054	1.33197	2.12425e-05	7.17589e-05	1.07464	glycosyl transferase family 29 protein / sialyltransferase family protein | chr1:2608408-2609853 FORWARD
AT3G03050	22.142	10.5235	1.25513e-39	2.48272e-38	1.07318	Symbols: CSLD3, KJK, ATCSLD3 | CSLD3 (CELLULOSE SYNTHASE-LIKE D3); cellulose synthase/ transferase, transferring glycosyl groups | chr3:687052-691898 FORWARD
AT1G70230	3.47166	1.65026	8.3926e-07	3.31437e-06	1.07293	unknown protein | chr1:26450245-26451945 FORWARD
AT3G12860	66.4775	31.603	1.76131e-41	3.74847e-40	1.0728	nucleolar protein Nop56, putative | chr3:4091570-4093921 FORWARD
AT3G28580	10.3148	4.90383	9.74354e-16	7.28674e-15	1.07274	AAA-type ATPase family protein | chr3:10715623-10717329 FORWARD
AT5G11980	19.8862	9.4552	9.3319e-05	0.00028936	1.07258	conserved oligomeric Golgi complex component-related / COG complex component-related | chr5:3868652-3872269 REVERSE
AT1G49740	3.46366	1.64707	1.79019e-07	7.50241e-07	1.07239	phospholipase C/ phosphoric diester hydrolase | chr1:18407518-18410022 FORWARD
AT1G78530	2.49297	1.18548	0.000183705	0.000543421	1.07239	protein kinase family protein | chr1:29539089-29540709 REVERSE
AT1G58370	6.43688	3.06214	2.91849e-16	2.24146e-15	1.07182	Symbols: RXF12, ATXYN1 | RXF12; endo-1,4-beta-xylanase/ hydrolase, hydrolyzing O-glycosyl compounds | chr1:21684584-21688321 FORWARD
AT3G47860	15.9927	7.60869	8.33925e-17	6.53339e-16	1.07169	apolipoprotein D-related | chr3:17656670-17658316 REVERSE
AT1G22840	198.574	94.475	3.18571e-45	7.51049e-44	1.07167	Symbols: CYTC-1, ATCYTC-A | CYTC-1 (CYTOCHROME C-1); electron carrier/ heme binding / iron ion binding | chr1:8079287-8080574 FORWARD
AT2G21510	23.8593	11.3579	4.71762e-06	1.72065e-05	1.07086	DNAJ heat shock N-terminal domain-containing protein | chr2:9210655-9213058 REVERSE
AT1G65010	4.40813	2.099	1.56254e-16	1.21095e-15	1.07047	unknown protein | chr1:24149543-24154274 FORWARD
AT1G70600	717.773	341.795	1.1421e-55	3.55737e-54	1.0704	structural constituent of ribosome | chr1:26620923-26621659 REVERSE
AT3G25500	20.1772	9.61622	8.29568e-35	1.39096e-33	1.06918	Symbols: AFH1, FH1, AHF1, ATFH1 | AFH1 (FORMIN HOMOLOGY 1); actin binding / actin filament binding / protein binding | chr3:9251093-9255002 REVERSE
AT3G05560	330.858	157.712	7.63003e-51	2.11251e-49	1.06892	60S ribosomal protein L22-2 (RPL22B) | chr3:1614178-1615506 FORWARD
AT2G35100	4.65812	2.22108	6.24853e-09	2.97439e-08	1.06849	Symbols: ARAD1 | ARAD1 (ARABINAN DEFICIENT 1); catalytic/ transferase, transferring glycosyl groups | chr2:14793651-14795629 REVERSE
AT5G44380	2.31189	1.10235	1.8036e-05	6.15413e-05	1.06849	FAD-binding domain-containing protein | chr5:17878722-17881440 REVERSE
AT5G14040	210.176	100.223	5.24698e-53	1.52078e-51	1.06838	mitochondrial phosphate transporter | chr5:4530643-4533070 REVERSE
AT5G40760	55.8663	26.6402	1.74937e-41	3.72749e-40	1.06837	Symbols: G6PD6 | G6PD6 (GLUCOSE-6-PHOSPHATE DEHYDROGENASE 6); glucose-6-phosphate dehydrogenase | chr5:16310748-16314774 FORWARD
AT4G22305	13.0257	6.21485	6.25123e-13	3.96862e-12	1.06757	encodes a carboxylesterase that inhibits AvrBsT-triggered phenotypes in Arabidopsis; alpha/beta-Hydrolases superfamily protein; FUNCTIONS IN: hydrolase activity; CONTAINS InterPro DOMAIN/s: Phospholipase/carboxylesterase (InterPro:IPR003140); BEST Arabidopsis thaliana protein match is: carboxylesterases (TAIR:AT4G22300.1).
AT2G27740	15.4208	7.35843	1.93005e-11	1.10807e-10	1.06741	unknown protein | chr2:11822732-11823732 FORWARD
AT4G17670	12.0482	5.74975	1.8163e-10	9.6983e-10	1.06724	senescence-associated protein-related | chr4:9833661-9834727 REVERSE
AT3G46450	6.43708	3.07327	6.96256e-13	4.40618e-12	1.06663	SEC14 cytosolic factor family protein / phosphoglyceride transfer family protein | chr3:17092938-17095639 REVERSE
AT2G18160	3.08503	1.47434	4.52802e-05	0.000146453	1.06521	Symbols: ATBZIP2, GBF5 | ATBZIP2 (ARABIDOPSIS THALIANA BASIC LEUCINE-ZIPPER 2); DNA binding / protein heterodimerization/ transcription factor | chr2:7898012-7899242 REVERSE
AT1G21740	1.32693	0.634142	4.52802e-05	0.000146453	1.06521	unknown protein | chr1:7641580-7645078 FORWARD
AT1G34030	784.73	375.027	9.17251e-56	2.87197e-54	1.0652	40S ribosomal protein S18 (RPS18B) | chr1:12370065-12371553 REVERSE
AT2G35150	5.51944	2.63884	1.55922e-07	6.56664e-07	1.06462	Symbols: EXL1 | EXL1 (EXORDIUM LIKE 1) | chr2:14817047-14818211 REVERSE
AT1G57590	22.7805	10.8953	5.05671e-06	1.83649e-05	1.06409	carboxylesterase | chr1:21327360-21329763 REVERSE
AT5G48580	50.7689	24.2843	7.51549e-32	1.12176e-30	1.06392	Symbols: FKBP15-2 | FKBP15-2; FK506 binding / peptidyl-prolyl cis-trans isomerase | chr5:19695929-19698712 REVERSE
AT2G18330	4.08048	1.95282	9.30218e-10	4.73314e-09	1.06318	AAA-type ATPase family protein | chr2:7965635-7969105 FORWARD
AT2G45720	8.61414	4.12353	2.18e-15	1.59704e-14	1.06283	armadillo/beta-catenin repeat family protein | chr2:18833364-18836291 FORWARD
AT3G48960	111.884	53.5605	5.38211e-34	8.7385e-33	1.06276	60S ribosomal protein L13 (RPL13C) | chr3:18150444-18151412 REVERSE
AT3G27870	4.16274	1.9929	9.37172e-14	6.23195e-13	1.06266	haloacid dehalogenase-like hydrolase family protein | chr3:10330950-10335305 FORWARD
AT1G55120	2.12975	1.01978	2.44633e-05	8.19908e-05	1.06243	Symbols: ATFRUCT5, AtcwINV3 | ATFRUCT5 (BETA-FRUCTOFURANOSIDASE 5); hydrolase, hydrolyzing O-glycosyl compounds / levanase | chr1:20566598-20569286 FORWARD
AT2G46530	21.4485	10.2706	3.35085e-06	1.24261e-05	1.06235	Symbols: ARF11 | ARF11 (AUXIN RESPONSE FACTOR 11); transcription factor | chr2:19105112-19108331 FORWARD
AT3G58700	165.758	79.4031	3.27546e-43	7.29094e-42	1.06181	60S ribosomal protein L11 (RPL11B) | chr3:21711563-21712955 FORWARD
AT1G68550	3.84389	1.84183	6.86725e-08	2.99115e-07	1.06142	AP2 domain-containing transcription factor, putative | chr1:25725455-25727701 REVERSE
AT5G49020	6.38086	3.05756	7.74432e-12	4.56742e-11	1.06137	Symbols: ATPRMT4A, PRMT4A | PRMT4A (PROTEIN ARGININE METHYLTRANSFERASE 4A); [myelin basic protein]-arginine N-methyltransferase/ histone-arginine N-methyltransferase/ methyltransferase/ protein heterodimerization/ protein homodimerization/ protein-arginine omega-N asymmetric methylt | chr5:19871251-19874920 FORWARD
AT3G29810	36.5932	17.5358	1.5835e-30	2.25652e-29	1.06128	Symbols: COBL2 | COBL2 (COBRA-LIKE PROTEIN 2 PRECURSOR) | chr3:11728113-11730239 FORWARD
AT2G02050	184.628	88.5045	4.53796e-42	9.8328e-41	1.06079	NADH-ubiquinone oxidoreductase B18 subunit, putative | chr2:489966-491995 FORWARD
AT5G54530	11.9378	5.72422	1.19407e-09	6.02103e-09	1.06038	unknown protein | chr5:22152725-22154429 FORWARD
AT3G54260	2.35708	1.13051	0.000297676	0.000855318	1.06003	unknown protein | chr3:20085010-20086763 REVERSE
AT1G76670	8.98854	4.31307	1.06751e-13	7.07248e-13	1.05937	transporter-related | chr1:28772600-28774901 REVERSE
AT1G58080	27.2731	13.0972	0.00010773	0.000331126	1.05822	Symbols: ATATP-PRT1, HISN1A | ATATP-PRT1 (ATP PHOSPHORIBOSYL TRANSFERASE 1); ATP phosphoribosyltransferase | chr1:21504314-21507540 REVERSE
AT3G55605	5.01486	2.40873	6.37277e-06	2.28759e-05	1.05794	mitochondrial glycoprotein family protein / MAM33 family protein | chr3:20622620-20624002 FORWARD
AT4G30570	11.1993	5.38422	3.16772e-11	1.78942e-10	1.05661	GDP-mannose pyrophosphorylase, putative | chr4:14930677-14931951 REVERSE
AT3G14000	2.64632	1.27291	4.45569e-05	0.000144277	1.05586	Symbols: ATBRXL2, BRX-LIKE2 | ATBRXL2 | chr3:4630869-4633411 REVERSE
AT5G44340	194.697	93.6613	1.71691e-51	4.82808e-50	1.05571	Symbols: TUB4 | TUB4; structural constituent of cytoskeleton | chr5:17859195-17861101 REVERSE
AT5G05340	32.8786	15.8219	0.000119207	0.000363599	1.05522	peroxidase, putative | chr5:1578951-1580875 REVERSE
AT4G29800	3.12978	1.5069	2.60664e-06	9.75708e-06	1.05448	Symbols: PLP8, PLA IVD | PLP8 (PATATIN-LIKE PROTEIN 8) | chr4:14590831-14592536 REVERSE
AT1G09920	8.02476	3.86462	2.05739e-08	9.35656e-08	1.05413	TRAF-type zinc finger-related | chr1:3224684-3227070 REVERSE
AT5G51720	74.8719	36.0722	5.35026e-06	1.93643e-05	1.05354	unknown protein | chr5:21009592-21010345 FORWARD
AT2G27230	2.79423	1.34637	4.00437e-08	1.78004e-07	1.05338	Symbols: LHW | LHW (LONESOME HIGHWAY); protein homodimerization/ transcription activator/ transcription factor | chr2:11650358-11654116 FORWARD
AT1G78895	3.92811	1.89352	0.000247844	0.000721377	1.05276	INVOLVED IN: biological_process unknown; LOCATED IN: endomembrane system, endoplasmic reticulum; EXPRESSED IN: 24 plant structures; EXPRESSED DURING: 15 growth stages; CONTAINS InterPro DOMAIN/s: Reticulon (InterPro:IPR003388); BEST Arabidopsis thaliana protein match is: unknown protein (TAIR:AT1G16825.1); Has 81 Blast hits to 81 proteins in 9 species: Archae - 0; Bacteria - 0; Metazoa - 0; Fungi…
AT3G46640	2.27955	1.09884	0.000247844	0.000721377	1.05276	Symbols: PCL1, LUX | PCL1 (PHYTOCLOCK 1); DNA binding / transcription factor | chr3:17183090-17184464 FORWARD
AT2G19130	4.44197	2.14181	3.60808e-11	2.02606e-10	1.05237	S-locus lectin protein kinase family protein | chr2:8293682-8296275 FORWARD
AT4G25120	3.16378	1.5255	3.60808e-11	2.02606e-10	1.05237	ATP binding / ATP-dependent DNA helicase/ DNA binding / hydrolase | chr4:12890694-12898501 FORWARD
AT5G14030	25.3806	12.2399	1.53603e-08	7.07972e-08	1.05213	translocon-associated protein beta (TRAPB) family protein | chr5:4526784-4528615 FORWARD
AT4G34450	148.504	71.6401	5.23256e-53	1.51905e-51	1.05167	coatomer gamma-2 subunit, putative / gamma-2 coat protein, putative / gamma-2 COP, putative | chr4:16471835-16477021 FORWARD
AT1G09910	7.14749	3.44858	2.49717e-14	1.71457e-13	1.05143	lyase | chr1:3220035-3224541 REVERSE
AT3G20000	26.8444	12.9582	5.72586e-06	2.06446e-05	1.05076	Symbols: TOM40 | TOM40; P-P-bond-hydrolysis-driven protein transmembrane transporter/ voltage-gated anion channel | chr3:6967582-6970566 FORWARD
AT2G47160	29.2971	14.1465	1.78429e-36	3.16949e-35	1.05031	Symbols: BOR1 | BOR1 (REQUIRES HIGH BORON 1); anion exchanger/ boron transporter | chr2:19357478-19361147 REVERSE
AT5G23900	751.69	363.035	1.44153e-54	4.34664e-53	1.05003	60S ribosomal protein L13 (RPL13D) | chr5:8063985-8065523 REVERSE
AT1G01100	196.074	94.7115	7.91229e-41	1.6392e-39	1.04979	60S acidic ribosomal protein P1 (RPP1A) | chr1:50090-51108 REVERSE
AT4G21090	9.72639	4.70039	9.45193e-10	4.80388e-09	1.04912	adrenodoxin-like ferredoxin 1 | chr4:11256459-11258581 REVERSE
AT1G29660	66.5033	32.1389	1.34769e-37	2.47734e-36	1.04911	GDSL-motif lipase/hydrolase family protein | chr1:10371839-10373766 FORWARD
AT1G10670	46.4095	22.4297	5.41522e-36	9.46003e-35	1.04901	Symbols: ACLA-1 | ACLA-1; ATP citrate synthase | chr1:3535387-3538281 FORWARD
AT5G45970	13.7522	6.6503	2.8207e-11	1.60298e-10	1.04818	Symbols: ARAC2, ROP7, ATRAC2, ATROP7 | ARAC2 (ARABIDOPSIS RAC-LIKE 2); GTP binding | chr5:18643734-18645966 FORWARD
AT5G07960	20.2844	9.81477	4.57803e-12	2.74055e-11	1.04734	unknown protein | chr5:2542246-2543459 FORWARD
AT5G59350	2.83282	1.37086	3.27215e-05	0.000107776	1.04716	unknown protein | chr5:23940782-23942213 FORWARD
AT1G33030	3.5379	1.71366	2.36123e-05	7.92719e-05	1.04581	O-methyltransferase family 2 protein | chr1:11964776-11966276 REVERSE
AT5G08180	57.3658	27.7918	0.000128254	0.000389341	1.04553	ribosomal protein L7Ae/L30e/S12e/Gadd45 family protein | chr5:2631654-2633455 REVERSE
AT1G01430	12.4315	6.0228	9.96137e-17	7.78384e-16	1.04549	unknown protein | chr1:156801-158655 REVERSE
AT4G33660	11.6615	5.65118	3.5619e-07	1.45171e-06	1.04512	unknown protein | chr4:16167286-16167951 REVERSE
AT5G12250	297.787	144.356	5.58113e-53	1.61502e-51	1.04465	Symbols: TUB6 | TUB6 (BETA-6 TUBULIN); structural constituent of cytoskeleton | chr5:3961106-3963522 REVERSE
AT4G39170	50.6796	24.5789	1.86527e-40	3.82455e-39	1.04399	SEC14 cytosolic factor, putative / phosphoglyceride transfer protein, putative | chr4:18240629-18243795 FORWARD
AT1G13180	21.0481	10.2123	0.000135452	0.000409875	1.04338	Symbols: DIS1, ARP3, ATARP3 | DIS1 (DISTORTED TRICHOMES 1); ATP binding / actin binding / protein binding / structural constituent of cytoskeleton | chr1:4495028-4498469 FORWARD
AT2G33100	3.8086	1.84857	7.1651e-12	4.23137e-11	1.04285	Symbols: ATCSLD1, CSLD1 | ATCSLD1; cellulose synthase/ transferase, transferring glycosyl groups | chr2:14036319-14040044 REVERSE
AT3G14790	44.9382	21.8165	3.06153e-39	5.92524e-38	1.04252	Symbols: RHM3, ATRHM3 | RHM3 (RHAMNOSE BIOSYNTHESIS 3); UDP-L-rhamnose synthase/ catalytic | chr3:4964155-4967075 FORWARD
AT5G25980	2.29698	1.11516	2.75121e-05	9.1627e-05	1.04249	Symbols: TGG2, BGLU37 | TGG2 (GLUCOSIDE GLUCOHYDROLASE 2); hydrolase, hydrolyzing O-glycosyl compounds / thioglucosidase | chr5:9072727-9075690 FORWARD
AT3G20060	40.953	19.8922	7.8946e-06	2.80414e-05	1.04177	Symbols: UBC19 | UBC19 (ubiquitin-conjugating enzyme19); ubiquitin-protein ligase | chr3:7002817-7004450 REVERSE
AT3G14600	376.307	182.807	4.62888e-50	1.26596e-48	1.04159	60S ribosomal protein L18A (RPL18aC) | chr3:4910697-4912173 FORWARD
AT1G27660	4.99669	2.42747	2.28388e-09	1.12414e-08	1.04152	ethylene-responsive protein -related | chr1:9621570-9626004 FORWARD
AT2G23930	16.3666	7.95115	2.28388e-09	1.12414e-08	1.04152	Symbols: SNRNP-G | SNRNP-G (PROBABLE SMALL NUCLEAR RIBONUCLEOPROTEIN G) | chr2:10182251-10183240 FORWARD
AT5G15320	90.822	44.1255	5.20777e-06	1.88753e-05	1.04143	unknown protein | chr5:4977538-4978894 FORWARD
AT3G53740	329.55	160.207	1.85908e-46	4.54411e-45	1.04056	60S ribosomal protein L36 (RPL36B) | chr3:19913707-19915016 REVERSE
AT3G48850	37.93	18.4404	4.5752e-06	1.67072e-05	1.04047	mitochondrial phosphate transporter, putative | chr3:18114526-18116499 REVERSE
AT4G36890	4.14386	2.01539	2.59203e-09	1.27069e-08	1.03992	Symbols: IRX14 | IRX14 (irregular xylem 14); transferase, transferring glycosyl groups / xylosyltransferase | chr4:17379175-17381780 REVERSE
AT5G61790	204.171	99.3354	1.82102e-51	5.11282e-50	1.0394	Symbols: CNX1, ATCNX1 | calnexin 1 (CNX1) | chr5:24827102-24829791 REVERSE
AT5G56670	472.964	230.115	5.16618e-47	1.27843e-45	1.03938	40S ribosomal protein S30 (RPS30C) | chr5:22935211-22936060 REVERSE
AT3G44160	16.8431	8.19717	2.21378e-08	1.005e-07	1.03896	chloroplast outer membrane protein-related | chr3:15888902-15891988 REVERSE
AT2G30060	112.348	54.6829	2.34373e-41	4.9586e-40	1.03881	Ran-binding protein 1b (RanBP1b) | chr2:12826915-12828919 FORWARD
AT5G45290	8.72208	4.24745	2.94401e-16	2.2601e-15	1.03808	zinc finger (C3HC4-type RING finger) family protein | chr5:18349782-18352498 REVERSE
AT2G47610	443.835	216.169	2.33465e-52	6.69104e-51	1.03786	60S ribosomal protein L7A (RPL7aA) | chr2:19529744-19531659 FORWARD
AT5G26850	9.33018	4.5453	9.94115e-06	3.49098e-05	1.03753	INVOLVED IN: biological_process unknown; LOCATED IN: chloroplast; EXPRESSED IN: 23 plant structures; EXPRESSED DURING: 13 growth stages; BEST Arabidopsis thaliana protein match is: cyclin-related (TAIR:AT2G41830.1); Has 199 Blast hits to 197 proteins in 66 species: Archae - 0; Bacteria - 0; Metazoa - 113; Fungi - 19; Plants - 59; Viruses - 0; Other Eukaryotes - 8 (source: NCBI BLink). | chr5:9445…
AT1G73250	46.3215	22.5661	4.25941e-30	5.95156e-29	1.03753	Symbols: ATFX, GER1 | GER1 (GDP-4-KETO-6-DEOXYMANNOSE-3,5-EPIMERASE-4-REDUCTASE 1); GDP-L-fucose synthase | chr1:27545006-27546435 REVERSE
AT5G63550	7.61307	3.70956	2.19089e-13	1.43142e-12	1.03723	EXPRESSED IN: guard cell; CONTAINS InterPro DOMAIN/s: DEK, C-terminal (InterPro:IPR014876); BEST Arabidopsis thaliana protein match is: unknown protein (TAIR:AT3G48710.1). | chr5:25444672-25448172 FORWARD
AT1G72480	33.6158	16.3957	1.16862e-30	1.67462e-29	1.03582	FUNCTIONS IN: molecular_function unknown; INVOLVED IN: biological_process unknown; LOCATED IN: Golgi apparatus; EXPRESSED IN: 22 plant structures; EXPRESSED DURING: 13 growth stages; CONTAINS InterPro DOMAIN/s: Transmembrane receptor, eukaryota (InterPro:IPR009637); BEST Arabidopsis thaliana protein match is: unknown protein (TAIR:AT2G01070.1); Has 422 Blast hits to 420 proteins in 121 species: A…
AT4G31700	698.556	340.834	1.85423e-53	5.44463e-52	1.03531	Symbols: RPS6 | RPS6 (RIBOSOMAL PROTEIN S6); structural constituent of ribosome | chr4:15346072-15347727 REVERSE
AT5G57560	42.9937	20.9819	5.92297e-06	2.13296e-05	1.03498	Symbols: TCH4, XTH22 | TCH4 (Touch 4); hydrolase, acting on glycosyl bonds / xyloglucan:xyloglucosyl transferase | chr5:23307130-23308282 REVERSE
AT4G35080	23.2288	11.337	8.47727e-06	3.001e-05	1.03488	high-affinity nickel-transport family protein | chr4:16698320-16700321 FORWARD
AT1G48630	117.255	57.2558	1.83634e-42	4.008e-41	1.03416	Symbols: RACK1B_AT | RACK1B_AT (RECEPTOR FOR ACTIVATED C KINASE 1 B); nucleotide binding | chr1:17981773-17983327 REVERSE
AT4G34555	102.415	50.0119	5.75201e-31	8.31562e-30	1.03408	40S ribosomal protein S25, putative | chr4:16504230-16505472 REVERSE
AT3G10290	23.8074	11.6364	2.06977e-08	9.40808e-08	1.03276	phosphate translocator-related | chr3:3183403-3185348 REVERSE
AT2G47690	103.43	50.5586	3.99869e-32	6.02355e-31	1.03262	NADH-ubiquinone oxidoreductase-related | chr2:19551263-19552358 FORWARD
AT3G30300	1.73594	0.849247	3.13231e-05	0.000103455	1.03146	FUNCTIONS IN: molecular_function unknown; INVOLVED IN: biological_process unknown; LOCATED IN: endomembrane system; EXPRESSED IN: 22 plant structures; EXPRESSED DURING: 13 growth stages; CONTAINS InterPro DOMAIN/s: Protein of unknown function DUF246, plant (InterPro:IPR004348); BEST Arabidopsis thaliana protein match is: EDA30 (embryo sac development arrest 30) (TAIR:AT3G03810.1); Has 512 Blast h…
AT3G20860	18.4519	9.029	5.83705e-18	4.87081e-17	1.03113	Symbols: ATNEK5 | ATNEK5 (NIMA-RELATED KINASE5); ATP binding / kinase/ protein kinase/ protein serine/threonine kinase/ protein tyrosine kinase | chr3:7306147-7308434 FORWARD
AT3G61110	514.959	252.036	5.94498e-49	1.5778e-47	1.03083	Symbols: ARS27A | ARS27A (ARABIDOPSIS RIBOSOMAL PROTEIN S27); structural constituent of ribosome | chr3:22611634-22612904 FORWARD
AT4G25390	2.4793	1.21358	2.22396e-06	8.38589e-06	1.03067	protein kinase family protein | chr4:12977341-12979568 FORWARD
AT5G27770	315.527	154.453	3.11956e-46	7.58375e-45	1.0306	60S ribosomal protein L22 (RPL22C) | chr5:9835885-9837341 FORWARD
AT4G39200	372.834	182.767	4.32596e-47	1.07347e-45	1.02853	40S ribosomal protein S25 (RPS25E) | chr4:18257336-18258680 FORWARD
AT4G23310	9.36504	4.59089	8.10964e-18	6.71412e-17	1.02851	receptor-like protein kinase, putative | chr4:12185737-12188763 FORWARD
AT2G32220	231.898	113.75	1.4831e-41	3.17144e-40	1.02762	60S ribosomal protein L27 (RPL27A) | chr2:13678919-13679523 FORWARD
AT3G54470	110.369	54.1578	2.32192e-44	5.34758e-43	1.02709	uridine 5'-monophosphate synthase / UMP synthase (PYRE-F) (UMPS) | chr3:20168095-20170303 REVERSE
AT3G60245	473.397	232.433	9.25928e-48	2.36303e-46	1.02624	60S ribosomal protein L37a (RPL37aC) | chr3:22268746-22270006 FORWARD
AT1G26640	11.807	5.79836	8.32091e-14	5.54964e-13	1.02592	aspartate/glutamate/uridylate kinase family protein | chr1:9207388-9209902 REVERSE
AT1G58380	61.0557	29.992	1.16361e-31	1.72674e-30	1.02555	Symbols: XW6 | XW6; structural constituent of ribosome | chr1:21689032-21690256 FORWARD
AT2G37230	16.1332	7.9252	0.00017758	0.000526171	1.02551	pentatricopeptide (PPR) repeat-containing protein | chr2:15637046-15639522 REVERSE
AT3G46550	4.40981	2.16649	6.13105e-07	2.44983e-06	1.02536	Symbols: SOS5 | SOS5 (salt overly sensitive 5); polysaccharide binding / protein binding | chr3:17136456-17137874 REVERSE
AT1G51780	11.867	5.83045	5.67354e-15	4.04727e-14	1.02528	Symbols: ILL5 | ILL5; IAA-amino acid conjugate hydrolase/ metallopeptidase | chr1:19204512-19206586 FORWARD
AT3G12030	24.9879	12.2773	8.33518e-15	5.88978e-14	1.02523	unknown protein | chr3:3834361-3835075 REVERSE
AT1G63160	29.6586	14.5752	9.01447e-06	3.18301e-05	1.02494	replication factor C 40 kDa, putative | chr1:23421864-23423828 REVERSE
AT5G08160	43.6823	21.4712	1.30458e-31	1.92955e-30	1.02464	Symbols: ATPK3 | ATPK3; ATP binding / kinase/ protein kinase/ protein serine/threonine kinase | chr5:2625559-2628110 REVERSE
AT4G28650	2.03727	1.00221	1.72913e-07	7.25497e-07	1.02345	leucine-rich repeat transmembrane protein kinase, putative | chr4:14143984-14147537 REVERSE
AT3G15020	400.785	197.252	2.03858e-51	5.70579e-50	1.02279	malate dehydrogenase (NAD), mitochondrial, putative | chr3:5056068-5058248 FORWARD
AT3G11940	523.678	257.89	4.26164e-51	1.18356e-49	1.02193	Symbols: ATRPS5A, AML1 | ATRPS5A (RIBOSOMAL PROTEIN 5A); structural constituent of ribosome | chr3:3777895-3779467 REVERSE
AT4G11530	25.8503	12.7333	7.04939e-06	2.51888e-05	1.02157	kinase | chr4:6987093-6989599 FORWARD
AT1G02280	15.3785	7.57833	9.61216e-15	6.75487e-14	1.02096	Symbols: TOC33, ATTOC33, PPI1 | TOC33 (TRANSLOCON AT THE OUTER ENVELOPE MEMBRANE OF CHLOROPLASTS 33); GTP binding / GTPase/ protein binding | chr1:448463-450425 REVERSE
AT1G72150	30.4378	15.0019	7.02964e-31	1.013e-29	1.02072	Symbols: PATL1 | PATL1 (PATELLIN 1); transporter | chr1:27148460-27150980 FORWARD
AT2G39220	3.16815	1.56167	4.62617e-07	1.86891e-06	1.02055	Symbols: PLP6, PLA IIB | PLP6 (PATATIN-LIKE PROTEIN 6); nutrient reservoir | chr2:16374896-16377020 REVERSE
AT2G22620	1.65982	0.818376	4.97435e-05	0.000160052	1.02019	lyase | chr2:9604772-9610595 REVERSE
AT2G15090	9.71761	4.79407	7.81357e-14	5.22292e-13	1.01935	Symbols: KCS8 | KCS8 (3-KETOACYL-COA SYNTHASE 8); acyltransferase/ catalytic/ transferase, transferring acyl groups other than amino-acyl groups | chr2:6542256-6543947 FORWARD
AT5G62710	8.53409	4.21164	3.06378e-15	2.21731e-14	1.01886	leucine-rich repeat family protein / protein kinase family protein | chr5:25187303-25190600 FORWARD
AT3G19930	3.96807	1.95871	1.78326e-08	8.15743e-08	1.01853	Symbols: STP4, ATSTP4 | STP4 (SUGAR TRANSPORTER 4); carbohydrate transmembrane transporter/ monosaccharide transmembrane transporter/ sucrose:hydrogen symporter/ sugar:hydrogen symporter | chr3:6934773-6937120 FORWARD
AT3G12270	5.63453	2.78434	1.08558e-10	5.89481e-10	1.01696	Symbols: ATPRMT3, PRMT3 | PRMT3 (PROTEIN ARGININE METHYLTRANSFERASE 3); methyltransferase/ zinc ion binding | chr3:3910633-3913329 FORWARD
AT3G62110	6.89035	3.40649	9.7458e-13	6.10507e-12	1.01629	glycoside hydrolase family 28 protein / polygalacturonase (pectinase) family protein | chr3:22997031-23000041 REVERSE
AT1G79340	8.30841	4.10776	6.92499e-12	4.09902e-11	1.01622	Symbols: AtMC4 | AtMC4 (metacaspase 4); cysteine-type peptidase | chr1:29842771-29844638 FORWARD
AT4G00905	12.4104	6.13665	5.18531e-10	2.68794e-09	1.01602	FUNCTIONS IN: molecular_function unknown; INVOLVED IN: biological_process unknown; LOCATED IN: cellular_component unknown; CONTAINS InterPro DOMAIN/s: NC (InterPro:IPR007053); BEST Arabidopsis thaliana protein match is: NC domain-containing protein-related (TAIR:AT1G01225.1); Has 84 Blast hits to 83 proteins in 19 species: Archae - 0; Bacteria - 10; Metazoa - 6; Fungi - 0; Plants - 66; Viruses - …
AT2G28150	6.28395	3.10743	1.22266e-11	7.1197e-11	1.01595	unknown protein | chr2:11999836-12002499 FORWARD
AT2G05220	47.1113	23.3038	1.28908e-05	4.46303e-05	1.01551	40S ribosomal protein S17 (RPS17B) | chr2:1894574-1896036 REVERSE
AT1G08350	1.82226	0.901597	0.000163964	0.000488407	1.01517	endomembrane protein 70 family protein | chr1:2632810-2635852 REVERSE
AT3G11830	134.429	66.5196	2.27544e-46	5.5467e-45	1.015	chaperonin, putative | chr3:3732661-3736374 FORWARD
AT3G02190	297.494	147.24	6.62541e-39	1.26723e-37	1.0147	60S ribosomal protein L39 (RPL39B) | chr3:405816-406401 REVERSE
AT1G59540	4.77512	2.3639	2.15326e-11	1.23266e-10	1.01437	Symbols: ZCF125 | ZCF125; ATP binding / microtubule motor | chr1:21874064-21879539 FORWARD
AT2G09990	41.5415	20.5716	2.8541e-08	1.28431e-07	1.0139	40S ribosomal protein S16 (RPS16A) | chr2:3781328-3782049 FORWARD
AT5G49770	2.12076	1.05058	5.25389e-07	2.11203e-06	1.01339	leucine-rich repeat transmembrane protein kinase, putative | chr5:20222669-20227267 FORWARD
AT3G27890	23.6658	11.7268	1.35831e-15	1.00575e-14	1.01299	Symbols: NQR | NQR (NADPH:QUINONE OXIDOREDUCTASE); FMN reductase | chr3:10350656-10352033 REVERSE
AT1G77510	75.1018	37.2451	5.39221e-40	1.08698e-38	1.0118	Symbols: ATPDIL1-2, PDI6, ATPDI6 | ATPDIL1-2 (PDI-LIKE 1-2); protein disulfide isomerase | chr1:29126650-29129612 FORWARD
AT1G48320	4.36816	2.16814	0.00019225	0.000567204	1.01057	thioesterase family protein | chr1:17854813-17855715 REVERSE
AT3G06060	10.8776	5.40211	1.89795e-12	1.16374e-11	1.00977	short-chain dehydrogenase/reductase (SDR) family protein | chr3:1827980-1830200 REVERSE
AT2G01250	739.589	367.307	1.85077e-51	5.18822e-50	1.00974	60S ribosomal protein L7 (RPL7B) | chr2:132697-134455 REVERSE
AT5G66680	63.1809	31.3828	3.17839e-37	5.78919e-36	1.00952	Symbols: DGL1 | DGL1; dolichyl-diphosphooligosaccharide-protein glycotransferase | chr5:26617544-26620667 REVERSE
AT4G10770	31.1869	15.4929	6.57062e-34	1.06393e-32	1.00933	Symbols: ATOPT7, OPT7 | OPT7 (OLIGOPEPTIDE TRANSPORTER 7); oligopeptide transporter | chr4:6628404-6632599 REVERSE
AT4G22000	66.0427	32.8106	1.03154e-05	3.61463e-05	1.00923	unknown protein | chr4:11659638-11660906 REVERSE
AT1G17890	39.8382	19.7925	8.4676e-28	1.08049e-26	1.0092	Symbols: GER2 | GER2; binding / catalytic/ coenzyme binding | chr1:6154268-6155752 REVERSE
AT3G28570	6.04684	3.00465	2.62674e-08	1.18557e-07	1.00899	AAA-type ATPase family protein | chr3:10710534-10711889 FORWARD
AT1G72160	88.6026	44.0284	2.4323e-41	5.12783e-40	1.00891	SEC14 cytosolic factor family protein / phosphoglyceride transfer family protein | chr1:27153581-27155664 REVERSE
AT3G62870	416.317	206.931	6.37426e-49	1.68673e-47	1.00853	60S ribosomal protein L7A (RPL7aB) | chr3:23242665-23244353 REVERSE
AT5G27700	452.628	225.012	5.19634e-46	1.25306e-44	1.00832	structural constituent of ribosome | chr5:9807302-9808506 REVERSE
AT1G21750	77.4071	38.4817	1.21249e-40	2.4975e-39	1.00829	Symbols: ATPDIL1-1, ATPDI5, PDI5 | ATPDIL1-1 (PDI-LIKE 1-1); protein disulfide isomerase | chr1:7645700-7648841 FORWARD
AT1G78300	242.908	120.789	3.95865e-47	9.87791e-46	1.00791	Symbols: GRF2, 14-3-3OMEGA, GF14 OMEGA | GRF2 (GENERAL REGULATORY FACTOR 2); protein binding / protein phosphorylated amino acid binding | chr1:29461671-29463385 FORWARD
AT5G54770	2477.42	1231.98	8.22407e-54	2.43478e-52	1.00786	Symbols: THI1, TZ, THI4 | THI1; protein homodimerization | chr5:22246592-22248332 FORWARD
AT4G24830	51.815	25.7681	1.5429e-35	2.65399e-34	1.00778	arginosuccinate synthase family | chr4:12792873-12795974 REVERSE
AT2G29670	14.9005	7.41126	1.61038e-05	5.52108e-05	1.00757	binding | chr2:12681958-12685087 REVERSE
AT5G43760	178.857	88.9662	3.09949e-47	7.74485e-46	1.00748	Symbols: KCS20 | KCS20 (3-KETOACYL-COA SYNTHASE 20); fatty acid elongase | chr5:17585763-17588597 FORWARD
AT5G03850	629.957	313.365	1.71005e-46	4.19126e-45	1.00741	40S ribosomal protein S28 (RPS28B) | chr5:1028340-1029121 REVERSE
AT1G15930	221.322	110.13	1.19226e-42	2.61495e-41	1.00694	40S ribosomal protein S12 (RPS12A) | chr1:5471400-5473014 FORWARD
AT5G18380	566.125	281.706	2.38211e-48	6.16703e-47	1.00693	40S ribosomal protein S16 (RPS16C) | chr5:6090049-6090758 REVERSE
AT5G62290	22.9698	11.4303	3.3601e-16	2.57292e-15	1.00687	nucleotide-sensitive chloride conductance regulator (ICln) family protein | chr5:25019487-25021131 FORWARD
AT5G40610	2.31649	1.15364	0.000225558	0.000660154	1.00575	glycerol-3-phosphate dehydrogenase (NAD+) / GPDH | chr5:16264861-16267354 REVERSE
AT1G29470	52.2859	26.0602	2.18795e-40	4.47085e-39	1.00457	dehydration-responsive protein-related | chr1:10310245-10314048 REVERSE
AT2G19620	12.3301	6.14855	6.6183e-13	4.20017e-12	1.00387	Ndr family protein | chr2:8485991-8488720 REVERSE
AT2G37110	20.5306	10.2387	2.7708e-17	2.2352e-16	1.00374	unknown protein | chr2:15592552-15594014 FORWARD
AT3G05060	48.4427	24.1599	9.65735e-36	1.67403e-34	1.00367	SAR DNA-binding protein, putative | chr3:1412867-1415966 REVERSE
AT1G11260	12.4596	6.22179	3.09726e-17	2.49184e-16	1.00185	Symbols: STP1, ATSTP1 | STP1 (SUGAR TRANSPORTER 1); carbohydrate transmembrane transporter/ sugar:hydrogen symporter | chr1:3777328-3780337 FORWARD
AT1G17270	8.75009	4.36978	7.67896e-14	5.13869e-13	1.00174	unknown protein | chr1:5909249-5911693 REVERSE
AT2G37600	475.831	237.641	1.5705e-45	3.73691e-44	1.00167	60S ribosomal protein L36 (RPL36A) | chr2:15774245-15775374 REVERSE
AT2G37250	27.1254	13.5477	1.41937e-05	4.89712e-05	1.0016	Symbols: ADK, ATPADK1 | ADK (ADENOSINE KINASE); adenylate kinase/ nucleotide kinase | chr2:15641906-15643786 FORWARD
AT4G13890	46.6522	23.3123	3.55099e-32	5.35814e-31	1.00086	Symbols: SHM5, EDA36, EDA37 | EDA36 (EMBRYO SAC DEVELOPMENT ARREST 37); catalytic/ glycine hydroxymethyltransferase/ pyridoxal phosphate binding | chr4:8031972-8033723 REVERSE
AT3G10760	4.34302	2.17044	4.98686e-07	2.00829e-06	1.00071	myb family transcription factor | chr3:3369580-3371227 FORWARD
AT1G49860	50.0339	100.137	1.97734e-34	3.26362e-33	-1.001	Symbols: ATGSTF14 | ATGSTF14; glutathione transferase | chr1:18458666-18459906 FORWARD
AT3G01170	4.08089	8.17253	2.44494e-09	1.20079e-08	-1.0019	structural constituent of ribosome | chr3:57641-58909 FORWARD
AT5G37770	6.08457	12.1852	1.25567e-08	5.84536e-08	-1.0019	Symbols: TCH2, CML24 | TCH2 (TOUCH 2); calcium ion binding | chr5:14998854-14999619 REVERSE
AT1G74490	1.46144	2.92673	5.09576e-05	0.000163723	-1.0019	protein kinase, putative | chr1:27994700-27996742 REVERSE
AT3G61310	1.48452	2.97296	2.29333e-05	7.71076e-05	-1.0019	DNA-binding family protein | chr3:22690596-22692834 REVERSE
AT3G60420	22.1031	44.2846	1.45842e-26	1.77634e-25	-1.00255	LOCATED IN: cellular_component unknown; EXPRESSED IN: 17 plant structures; EXPRESSED DURING: 10 growth stages; CONTAINS InterPro DOMAIN/s: Phosphoglycerate mutase (InterPro:IPR013078); BEST Arabidopsis thaliana protein match is: unknown protein (TAIR:AT3G60450.1); Has 196 Blast hits to 165 proteins in 65 species: Archae - 0; Bacteria - 41; Metazoa - 2; Fungi - 34; Plants - 58; Viruses - 0; Other …
AT3G23280	6.05417	12.1433	1.72447e-07	7.23713e-07	-1.00416	zinc finger (C3HC4-type RING finger) family protein / ankyrin repeat family protein | chr3:8321350-8324428 FORWARD
AT1G79790	4.27576	8.57702	3.00907e-07	1.23368e-06	-1.0043	haloacid dehalogenase-like hydrolase family protein | chr1:30016902-30018231 REVERSE
AT1G69480	5.52472	11.0938	9.17288e-08	3.94748e-07	-1.00578	EXS family protein / ERD1/XPR1/SYG1 family protein | chr1:26114112-26117479 REVERSE
AT1G56310	9.41191	18.9085	1.92678e-05	6.54332e-05	-1.00647	3'-5' exonuclease domain-containing protein | chr1:21082863-21085300 FORWARD
AT1G66330	61.9186	124.415	4.21758e-42	9.16072e-41	-1.00671	senescence-associated family protein | chr1:24729629-24732360 REVERSE
AT1G64530	13.8789	27.889	2.96436e-32	4.49975e-31	-1.00681	RWP-RK domain-containing protein | chr1:23959661-23963081 FORWARD
AT4G37400	1.98907	3.9978	7.07494e-07	2.81257e-06	-1.00711	Symbols: CYP81F3 | CYP81F3; electron carrier/ heme binding / iron ion binding / monooxygenase/ oxygen binding | chr4:17584051-17586360 FORWARD
AT5G66190	644.928	1296.64	7.89728e-52	2.23831e-50	-1.00757	Symbols: ATLFNR1, FNR1 | FNR1 (FERREDOXIN-NADP(+)-OXIDOREDUCTASE 1); NADPH dehydrogenase/ electron transporter, transferring electrons within the cyclic electron transport pathway of photosynthesis/ electron transporter, transferring electrons within the noncyclic electron transp | chr5:26450964-26453199 REVERSE
AT5G45340	8.13487	16.3594	2.34616e-05	7.88247e-05	-1.00793	Symbols: CYP707A3 | CYP707A3; (+)-abscisic acid 8'-hydroxylase/ oxygen binding | chr5:18368642-18370991 REVERSE
AT3G18080	27.3135	54.9921	1.28553e-35	2.21767e-34	-1.00961	Symbols: BGLU44 | BGLU44 (B-S GLUCOSIDASE 44); (R)-amygdalin beta-glucosidase/ 4-methylumbelliferyl-beta-D-glucopyranoside beta-glucosidase/ beta-gentiobiose beta-glucosidase/ cellobiose glucosidase/ esculin beta-glucosidase/ hydrolase, hydrolyzing O-glycosyl compounds | chr3:6191557-6194452 FORWARD
AT4G25450	20.4783	41.2452	1.29937e-34	2.15852e-33	-1.01013	Symbols: ATNAP8, NAP8 | ATNAP8; ATPase, coupled to transmembrane movement of substances / transporter | chr4:13009733-13013971 REVERSE
AT4G40010	17.3769	34.9989	1.70909e-05	5.84385e-05	-1.01014	Symbols: SNRK2-7, SNRK2.7, SRK2F | SNRK2.7 (SNF1-RELATED PROTEIN KINASE 2.7); kinase | chr4:18548704-18551056 REVERSE
AT1G02300	13.1541	26.5039	1.99561e-05	6.76426e-05	-1.01069	cathepsin B-like cysteine protease, putative | chr1:453288-455463 FORWARD
AT1G17120	5.02007	10.115	4.33561e-15	3.1114e-14	-1.01072	Symbols: CAT8 | CAT8 (CATIONIC AMINO ACID TRANSPORTER 8); basic amino acid transmembrane transporter/ cationic amino acid transmembrane transporter | chr1:5851953-5853955 FORWARD
AT3G10985	10.3893	20.9404	1.07103e-14	7.49432e-14	-1.0112	Symbols: SAG20, WI12, ATWI-12 | SAG20 (SENESCENCE ASSOCIATED GENE 20) | chr3:3442528-3443445 FORWARD
AT1G01320	87.9394	177.307	4.1751e-51	1.16313e-49	-1.01167	tetratricopeptide repeat (TPR)-containing protein | chr1:121124-130570 REVERSE
AT4G01610	31.2455	63.0228	1.05303e-34	1.75416e-33	-1.01223	cathepsin B-like cysteine protease, putative | chr4:694695-697206 FORWARD
AT5G53020	6.02211	12.1502	6.18239e-08	2.70532e-07	-1.01264	unknown protein | chr5:21499899-21502401 FORWARD
AT1G32070	32.9424	66.4689	1.58284e-29	2.16942e-28	-1.01274	Symbols: ATNSI | ATNSI (NUCLEAR SHUTTLE INTERACTING); N-acetyltransferase | chr1:11534684-11536338 REVERSE
AT4G25650	107.139	216.249	1.68464e-47	4.26292e-46	-1.0132	Symbols: ACD1-LIKE | ACD1-LIKE (ACD1-LIKE); 2 iron, 2 sulfur cluster binding / electron carrier/ oxidoreductase | chr4:13080901-13083197 REVERSE
AT1G53230	5.78057	11.6701	7.475e-16	5.62538e-15	-1.01354	Symbols: TCP3 | TCP3; transcription factor | chr1:19849788-19851725 REVERSE
AT5G56790	7.34527	14.8366	0.000250024	0.00072725	-1.01427	protein kinase family protein | chr5:22967939-22971536 FORWARD
AT3G46610	9.3087	18.8268	1.17854e-05	4.09611e-05	-1.01614	pentatricopeptide (PPR) repeat-containing protein | chr3:17160005-17162475 REVERSE
AT1G09530	7.89454	15.9739	1.8381e-05	6.26111e-05	-1.01679	Symbols: PIF3, POC1, PAP3 | PIF3 (PHYTOCHROME INTERACTING FACTOR 3); DNA binding / protein binding / transcription factor/ transcription regulator | chr1:3076582-3079539 FORWARD
AT5G17990	36.4349	73.7246	4.94055e-38	9.19485e-37	-1.01683	Symbols: TRP1, pat1 | TRP1 (tryptophan biosynthesis 1); anthranilate phosphoribosyltransferase | chr5:5957213-5959905 FORWARD
AT2G20610	13.1612	26.6974	1.13625e-05	3.95988e-05	-1.02041	Symbols: SUR1, HLS3, RTY, ALF1, RTY1 | SUR1 (SUPERROOT 1); S-alkylthiohydroximate lyase/ carbon-sulfur lyase/ transaminase | chr2:8877960-8880388 REVERSE
AT1G17060	2.09008	4.24003	1.08158e-07	4.61907e-07	-1.02052	Symbols: CYP72C1, SOB7 | CYP72C1 (CYTOCHROME P450 72C1); electron carrier/ heme binding / iron ion binding / monooxygenase/ oxygen binding | chr1:5832097-5835456 REVERSE
AT5G41730	0.888968	1.8034	0.000102088	0.000314811	-1.02052	protein kinase family protein | chr5:16684914-16687145 REVERSE
AT4G00030	10.4312	21.1798	8.3381e-13	5.25075e-12	-1.02178	plastid-lipid associated protein PAP / fibrillin family protein | chr4:13527-14413 FORWARD
AT4G36540	2.1546	4.37834	2.31748e-06	8.72204e-06	-1.02296	Symbols: BEE2 | BEE2 (BR Enhanced Expression 2); DNA binding / transcription factor | chr4:17243583-17245296 FORWARD
AT1G55320	5.72324	11.6395	4.64148e-08	2.04903e-07	-1.02413	Symbols: AAE18 | AAE18 (ACYL-ACTIVATING ENZYME 18); catalytic/ ligase | chr1:20633360-20636892 FORWARD
AT1G30360	12.2495	24.9302	6.38861e-30	8.88512e-29	-1.02517	Symbols: ERD4 | ERD4 (early-responsive to dehydration 4) | chr1:10715665-10718997 FORWARD
AT5G64260	8.45696	17.2387	8.48215e-08	3.66077e-07	-1.02744	Symbols: EXL2 | EXL2 (EXORDIUM LIKE 2) | chr5:25703929-25705316 FORWARD
AT5G46240	3.20507	6.53726	1.4154e-12	8.76853e-12	-1.02833	Symbols: KAT1 | KAT1 (POTASSIUM CHANNEL IN ARABIDOPSIS THALIANA 1); cyclic nucleotide binding / inward rectifier potassium channel | chr5:18743566-18746730 REVERSE
AT2G24100	8.94684	18.2485	1.62396e-05	5.56445e-05	-1.02833	unknown protein | chr2:10244886-10246919 FORWARD
AT2G35260	32.9183	67.2318	1.73508e-37	3.17644e-36	-1.03025	unknown protein | chr2:14849536-14851969 FORWARD
AT1G19600	40.578	82.9521	1.20427e-38	2.2719e-37	-1.03158	pfkB-type carbohydrate kinase family protein | chr1:6778988-6781173 FORWARD
AT2G17730	6.22335	12.7258	2.11395e-13	1.38266e-12	-1.03199	zinc finger (C3HC4-type RING finger) family protein | chr2:7703856-7705750 FORWARD
AT3G47540	4.17225	8.53635	1.34053e-08	6.20976e-08	-1.0328	chitinase, putative | chr3:17521029-17522269 FORWARD
AT4G18130	1.77448	3.63487	9.91484e-12	5.80745e-11	-1.03451	Symbols: PHYE | PHYE (PHYTOCHROME DEFECTIVE E); G-protein coupled photoreceptor/ protein histidine kinase/ signal transducer | chr4:10042137-10046082 REVERSE
AT5G26780	378.13	774.567	3.5419e-54	1.05909e-52	-1.03451	Symbols: SHM2 | SHM2 (SERINE HYDROXYMETHYLTRANSFERASE 2); catalytic/ glycine hydroxymethyltransferase/ pyridoxal phosphate binding | chr5:9418195-9422091 FORWARD
AT1G69270	4.09269	8.38621	6.8419e-14	4.59396e-13	-1.03497	Symbols: RPK1 | RPK1 (RECEPTOR-LIKE PROTEIN KINASE 1); kinase/ protein binding / receptor signaling protein serine/threonine kinase | chr1:26040689-26042702 REVERSE
AT5G01810	17.8411	36.5809	2.13096e-33	3.38033e-32	-1.03589	Symbols: CIPK15, ATPK10, PKS3, SNRK3.1, SIP2 | CIPK15 (CBL-INTERACTING PROTEIN KINASE 15); kinase/ protein kinase | chr5:309715-312097 FORWARD
AT3G15353	43.1554	88.5426	0.000189749	0.000560284	-1.03683	Symbols: MT3 | MT3 (METALLOTHIONEIN 3); copper ion binding | chr3:5180667-5181400 REVERSE
AT3G12690	1.55462	3.19215	2.53814e-07	1.04658e-06	-1.03797	Symbols: AGC1.5 | AGC1.5 (AGC KINASE 1.5); kinase | chr3:4030447-4033332 REVERSE
AT5G07460	20.4717	42.1017	0.00017292	0.000513294	-1.04025	Symbols: PMSR2, ATMSRA2 | PMSR2 (PEPTIDEMETHIONINE SULFOXIDE REDUCTASE 2); oxidoreductase, acting on sulfur group of donors, disulfide as acceptor / peptide-methionine-(S)-S-oxide reductase | chr5:2360634-2362013 REVERSE
AT5G10370	0.834148	1.71552	3.75627e-09	1.81795e-08	-1.04027	helicase domain-containing protein / IBR domain-containing protein / zinc finger protein-related | chr5:3261245-3267344 FORWARD
AT5G03190	3.68486	7.58217	3.23221e-12	1.95579e-11	-1.041	Symbols: CPUORF47 | CPUORF47 (CONSERVED PEPTIDE UPSTREAM OPEN READING FRAME 47) | chr5:758374-760382 FORWARD
AT5G54130	9.69658	19.9544	0.000178622	0.000529171	-1.04116	calcium-binding EF hand family protein | chr5:21962600-21965604 FORWARD
AT3G01060	45.4816	93.6075	5.67225e-42	1.22609e-40	-1.04134	unknown protein | chr3:16643-18840 REVERSE
AT1G73170	5.00985	10.3124	1.53448e-16	1.19058e-15	-1.04155	ATP binding / ATP-dependent peptidase/ nucleoside-triphosphatase/ nucleotide binding / serine-type endopeptidase | chr1:27511661-27514797 REVERSE
AT2G25490	7.94356	16.3599	7.1031e-06	2.53706e-05	-1.04231	Symbols: EBF1, FBL6 | EBF1 (EIN3-BINDING F BOX PROTEIN 1); protein binding / ubiquitin-protein ligase | chr2:10847375-10850532 REVERSE
AT2G47180	1.27396	2.62417	0.000144794	0.000436302	-1.04254	Symbols: AtGolS1 | AtGolS1 (Arabidopsis thaliana galactinol synthase 1); transferase, transferring glycosyl groups / transferase, transferring hexosyl groups | chr2:19368798-19370441 REVERSE
AT5G50915	7.4439	15.3389	4.17323e-16	3.18062e-15	-1.04306	basic helix-loop-helix (bHLH) family protein | chr5:20710209-20712315 REVERSE
AT4G21620	13.9028	28.6702	1.52518e-15	1.12699e-14	-1.04417	glycine-rich protein | chr4:11491483-11492167 FORWARD
AT3G10970	41.491	85.6059	3.10653e-40	6.31193e-39	-1.04491	haloacid dehalogenase-like hydrolase family protein | chr3:3433098-3436279 REVERSE
AT3G26085	1.51253	3.12112	5.47232e-05	0.000175163	-1.0451	CAAX amino terminal protease family protein | chr3:9530660-9532587 FORWARD
AT1G15740	16.6416	34.36	2.58633e-34	4.26091e-33	-1.04594	leucine-rich repeat family protein | chr1:5410908-5414919 FORWARD
AT4G08950	47.5482	98.1777	9.71678e-40	1.93055e-38	-1.046	Symbols: EXO | EXO (EXORDIUM) | chr4:5740297-5741524 FORWARD
AT5G51110	28.5076	58.8806	1.25113e-28	1.64636e-27	-1.04645	4-alpha-hydroxytetrahydrobiopterin dehydratase | chr5:20778132-20779464 REVERSE
AT4G04330	17.849	36.8817	3.08029e-08	1.3809e-07	-1.04707	unknown protein | chr4:2116553-2118597 REVERSE
AT4G27390	5.858	12.1173	2.41335e-11	1.37803e-10	-1.04858	unknown protein | chr4:13703139-13704693 REVERSE
AT2G33850	9.47845	19.6067	1.29252e-15	9.59814e-15	-1.04862	unknown protein | chr2:14321062-14322049 REVERSE
AT4G37670	16.2846	33.6907	2.18669e-31	3.21568e-30	-1.04884	GCN5-related N-acetyltransferase (GNAT) family protein / amino acid kinase family protein | chr4:17696059-17698843 REVERSE
AT5G52920	50.5219	104.605	1.49227e-46	3.66248e-45	-1.04998	Symbols: PKP1, PKP-BETA1, PKP2 | PKP-BETA1 (PLASTIDIC PYRUVATE KINASE BETA SUBUNIT 1); pyruvate kinase | chr5:21463538-21466880 FORWARD
AT5G21170	7.46985	15.4742	1.10272e-15	8.21592e-15	-1.05072	5'-AMP-activated protein kinase beta-2 subunit, putative | chr5:7205667-7208496 FORWARD
AT1G19715	5.51492	11.4292	4.97259e-17	3.944e-16	-1.05131	jacalin lectin family protein | chr1:6816702-6819542 REVERSE
AT3G20170	1.09558	2.27051	0.000123584	0.00037631	-1.05131	armadillo/beta-catenin repeat family protein | chr3:7041727-7043341 FORWARD
AT1G28140	20.4524	42.3933	5.6197e-06	2.02782e-05	-1.05157	unknown protein | chr1:9832816-9834427 REVERSE
AT5G13820	1.4227	2.95092	8.64349e-08	3.72771e-07	-1.05253	Symbols: TBP1, ATBP-1, ATBP1, ATTBP1, HPPBF-1 | TBP1 (TELOMERIC DNA BINDING PROTEIN 1); DNA binding / double-stranded telomeric DNA binding | chr5:4460894-4464666 FORWARD
AT1G68020	14.2225	29.5018	6.8078e-36	1.18812e-34	-1.05263	Symbols: ATTPS6, TPS6 | ATTPS6; alpha,alpha-trehalose-phosphate synthase (UDP-forming)/ transferase, transferring glycosyl groups / trehalose-phosphatase | chr1:25497290-25500374 FORWARD
AT3G13110	13.9244	28.8887	5.43256e-06	1.96463e-05	-1.05289	Symbols: ATSERAT2;2, SAT-1, SAT-A, SAT3, SAT-M | ATSERAT2;2 (SERINE ACETYLTRANSFERASE 2;2); serine O-acetyltransferase | chr3:4214617-4216302 REVERSE
AT1G79630	5.76265	11.9588	4.27219e-08	1.8944e-07	-1.05327	protein phosphatase 2C family protein / PP2C family protein | chr1:29962730-29965460 REVERSE
AT5G50920	574.566	1192.37	3.9602e-57	1.25975e-55	-1.05329	Symbols: CLPC, ATHSP93-V, HSP93-V, DCA1, CLPC1 | CLPC1; ATP binding / ATP-dependent peptidase/ ATPase | chr5:20715469-20720374 REVERSE
AT5G35100	25.5426	53.0511	5.4396e-29	7.2559e-28	-1.05448	peptidyl-prolyl cis-trans isomerase | chr5:13360283-13361389 REVERSE
AT4G13100	3.61611	7.51399	2.27737e-07	9.43829e-07	-1.05514	zinc finger (C3HC4-type RING finger) family protein | chr4:7636438-7639037 REVERSE
AT4G30240	1.84499	3.83504	1.86005e-06	7.07615e-06	-1.05563	protein binding | chr4:14807919-14809985 REVERSE
AT3G48100	1.41339	2.93833	5.64759e-05	0.00018058	-1.05584	Symbols: ARR5, ATRR2, IBC6 | ARR5 (ARABIDOPSIS RESPONSE REGULATOR 5); transcription regulator/ two-component response regulator | chr3:17758427-17760874 REVERSE
AT5G66050	1.63087	3.39166	1.10803e-05	3.86755e-05	-1.05635	LOCATED IN: chloroplast; EXPRESSED IN: 24 plant structures; EXPRESSED DURING: 15 growth stages; CONTAINS InterPro DOMAIN/s: Protein of unknown function DUF151 (InterPro:IPR003729); BEST Arabidopsis thaliana protein match is: wound-responsive family protein (TAIR:AT1G19660.2); Has 338 Blast hits to 338 proteins in 128 species: Archae - 11; Bacteria - 214; Metazoa - 0; Fungi - 0; Plants - 67; Virus…
AT3G01310	8.67765	18.0514	3.22648e-31	4.72155e-30	-1.05674	acid phosphatase/ oxidoreductase/ transition metal ion binding | chr3:94177-101977 REVERSE
AT3G05120	8.30865	17.2849	9.01639e-06	3.18306e-05	-1.05683	Symbols: ATGID1A, GID1A | GID1A (GA INSENSITIVE DWARF1A); hydrolase | chr3:1430471-1432778 FORWARD
AT5G19500	12.4917	25.9941	4.93506e-06	1.79485e-05	-1.05721	tryptophan/tyrosine permease family protein | chr5:6578952-6581945 FORWARD
AT4G01870	0.979383	2.03885	4.14523e-05	0.000134923	-1.05781	tolB protein-related | chr4:808376-810446 REVERSE
AT3G06850	11.8163	24.6126	5.08274e-06	1.84519e-05	-1.05861	Symbols: BCE2, LTA1, DIN3 | BCE2; acetyltransferase/ alpha-ketoacid dehydrogenase/ dihydrolipoamide branched chain acyltransferase | chr3:2157974-2160623 REVERSE
AT1G18740	1.74842	3.64436	1.44177e-06	5.54962e-06	-1.05962	unknown protein | chr1:6463994-6466454 FORWARD
AT3G60160	15.9986	33.3644	1.88887e-43	4.23074e-42	-1.06037	Symbols: ATMRP9 | ATMRP9; ATPase, coupled to transmembrane movement of substances | chr3:22223803-22229204 REVERSE
AT3G20500	64.461	134.466	1.8207e-46	4.45636e-45	-1.06075	Symbols: ATPAP18, PAP18 | PAP18 (PURPLE ACID PHOSPHATASE 18); acid phosphatase/ protein serine/threonine phosphatase | chr3:7157906-7160417 FORWARD
AT5G01710	5.56974	11.6194	2.99222e-08	1.34276e-07	-1.06086	LOCATED IN: endomembrane system; EXPRESSED IN: sperm cell, male gametophyte, pollen tube; EXPRESSED DURING: L mature pollen stage, M germinated pollen stage; CONTAINS InterPro DOMAIN/s: Methyltransferase FkbM (InterPro:IPR006342); BEST Arabidopsis thaliana protein match is: methyltransferase (TAIR:AT4G24805.1); Has 224 Blast hits to 223 proteins in 16 species: Archae - 0; Bacteria - 7; Metazoa - …
AT3G03990	38.4193	80.2243	2.79779e-37	5.10632e-36	-1.06221	esterase/lipase/thioesterase family protein | chr3:1033768-1034906 FORWARD
AT5G24380	13.7923	28.8151	1.51752e-32	2.32269e-31	-1.06296	Symbols: YSL2, ATYSL2 | YSL2 (YELLOW STRIPE LIKE 2); oligopeptide transporter | chr5:8323895-8326705 FORWARD
AT1G02920	143.462	299.957	1.6629e-49	4.48633e-48	-1.06408	Symbols: ATGSTF7, GST11, ATGSTF8, GSTF7 | GSTF7; copper ion binding / glutathione binding / glutathione transferase | chr1:658657-659771 REVERSE
AT4G37930	696.667	1457.01	5.51566e-58	1.78945e-56	-1.06447	Symbols: SHM1, STM, SHMT1 | SHM1 (SERINE TRANSHYDROXYMETHYLTRANSFERASE 1); glycine hydroxymethyltransferase/ poly(U) binding | chr4:17831731-17834927 REVERSE
AT5G47860	34.3288	71.8486	4.73626e-40	9.56907e-39	-1.06554	unknown protein | chr5:19381519-19384422 FORWARD
AT5G49630	20.8223	43.5868	1.01881e-34	1.70032e-33	-1.06576	Symbols: AAP6 | AAP6 (AMINO ACID PERMEASE 6); acidic amino acid transmembrane transporter/ amino acid transmembrane transporter/ neutral amino acid transmembrane transporter | chr5:20142470-20146498 REVERSE
AT5G63970	42.1108	88.2096	7.45869e-43	1.64393e-41	-1.06674	copine-related | chr5:25606771-25609247 REVERSE
AT5G13640	31.3801	65.7902	3.86087e-46	9.34789e-45	-1.06802	Symbols: ATPDAT, PDAT | ATPDAT; phosphatidylcholine-sterol O-acyltransferase | chr5:4393062-4397541 FORWARD
AT3G18070	32.8393	68.8642	2.34262e-39	4.55845e-38	-1.06833	Symbols: BGLU43 | BGLU43 (BETA GLUCOSIDASE 43); catalytic/ cation binding / hydrolase, hydrolyzing O-glycosyl compounds | chr3:6187294-6189947 FORWARD
AT5G18210	2.03563	4.27075	1.38412e-08	6.40179e-08	-1.06902	short-chain dehydrogenase/reductase (SDR) family protein | chr5:6017865-6019993 FORWARD
AT4G38530	0.855503	1.79485	0.000274535	0.000792953	-1.06902	Symbols: ATPLC1 | ATPLC1 (ARABIDOPSIS THALIANA PHOSPHOLIPASE C 1); phospholipase C | chr4:18020674-18022985 FORWARD
AT2G37790	7.41452	15.5694	1.09483e-15	8.1627e-15	-1.07029	aldo/keto reductase family protein | chr2:15838764-15840932 FORWARD
AT1G21540	0.890768	1.87107	0.00014928	0.000447836	-1.07074	AMP-binding protein, putative | chr1:7548614-7550565 REVERSE
AT1G70290	23.9577	50.326	3.14793e-44	7.24064e-43	-1.07081	Symbols: ATTPS8, TPS8, ATTPSC | ATTPS8; alpha,alpha-trehalose-phosphate synthase (UDP-forming)/ transferase, transferring glycosyl groups / trehalose-phosphatase | chr1:26471078-26474786 REVERSE
AT4G19600	8.46599	17.7838	5.54765e-06	2.00343e-05	-1.07082	Symbols: CYCT1;4 | CYCT1;4; cyclin-dependent protein kinase | chr4:10672765-10676735 FORWARD
AT3G45210	4.26607	8.96792	4.0641e-07	1.65039e-06	-1.07186	unknown protein | chr3:16557273-16557970 REVERSE
AT1G60140	15.3774	32.3415	2.19561e-39	4.29101e-38	-1.07258	Symbols: ATTPS10, TPS10 | ATTPS10 (trehalose phosphate synthase); transferase, transferring glycosyl groups / trehalose-phosphatase | chr1:22176934-22180875 REVERSE
AT5G43430	24.0616	50.609	3.51428e-06	1.29973e-05	-1.07266	Symbols: ETFBETA | ETFBETA; electron carrier | chr5:17453598-17455296 FORWARD
AT4G31450	8.63107	18.1759	5.39124e-06	1.95087e-05	-1.07441	zinc finger (C3HC4-type RING finger) family protein | chr4:15255623-15258812 REVERSE
AT2G39420	11.0274	23.2366	1.00037e-08	4.68976e-08	-1.07531	esterase/lipase/thioesterase family protein | chr2:16460364-16463061 FORWARD
AT5G20730	12.208	25.7337	7.8251e-41	1.62301e-39	-1.07583	Symbols: NPH4, MSG1, IAA21, ARF7, TIR5, BIP | NPH4 (NON-PHOTOTROPHIC HYPOCOTYL); DNA binding / transcription activator/ transcription factor/ transcription regulator | chr5:7016470-7022113 REVERSE
AT2G21620	11.5445	24.3564	1.65309e-08	7.58324e-08	-1.0771	Symbols: RD2 | RD2 | chr2:9248573-9250256 FORWARD
AT3G56170	8.48123	17.9022	1.53662e-08	7.07972e-08	-1.07779	Symbols: CAN | CAN (CA-2+ DEPENDENT NUCLEASE); nuclease | chr3:20842577-20844476 FORWARD
AT3G07360	2.41496	5.09883	2.01303e-09	9.97675e-09	-1.07817	Symbols: PUB9, ATPUB9 | PUB9 (PLANT U-BOX 9); ubiquitin-protein ligase | chr3:2354721-2356854 FORWARD
AT3G60340	24.0521	50.7914	3.09902e-32	4.69591e-31	-1.07842	palmitoyl protein thioesterase family protein | chr3:22304159-22306512 FORWARD
AT1G76690	5.80132	12.2542	1.6048e-14	1.11294e-13	-1.07882	Symbols: OPR2, ATOPR2 | OPR2 | chr1:28778890-28780483 FORWARD
AT4G34770	3.37964	7.14006	8.36553e-06	2.96261e-05	-1.07907	auxin-responsive family protein | chr4:16591229-16591892 FORWARD
AT3G61890	3.50145	7.4003	4.57512e-08	2.02073e-07	-1.07963	Symbols: ATHB-12, ATHB12 | ATHB-12 (ARABIDOPSIS THALIANA HOMEOBOX 12); transcription activator/ transcription factor | chr3:22914154-22915325 REVERSE
AT1G11530	17.1633	36.3116	6.7897e-18	5.63954e-17	-1.08111	Symbols: ATCXXS1 | ATCXXS1 (C-terminal cysteine residue is changed to a serine 1); protein disulfide isomerase | chr1:3874437-3875484 FORWARD
AT1G77930	12.3354	26.1043	5.4952e-06	1.98569e-05	-1.08149	DNAJ heat shock N-terminal domain-containing protein | chr1:29301000-29302639 FORWARD
AT4G14500	28.7051	60.7542	1.02863e-40	2.12122e-39	-1.08167	FUNCTIONS IN: molecular_function unknown; INVOLVED IN: biological_process unknown; LOCATED IN: cellular_component unknown; EXPRESSED IN: 24 plant structures; EXPRESSED DURING: 15 growth stages; CONTAINS InterPro DOMAIN/s: Lipid-binding START (InterPro:IPR002913); BEST Arabidopsis thaliana protein match is: unknown protein (TAIR:AT3G23080.1); Has 257 Blast hits to 256 proteins in 63 species: Archa…
AT4G03965	1.46912	3.11286	0.000342542	0.000976414	-1.08329	protein binding / zinc ion binding | chr4:1889473-1890412 FORWARD
AT3G10420	36.3423	77.1231	9.65334e-48	2.46009e-46	-1.08551	sporulation protein-related | chr3:3239180-3242537 FORWARD
AT5G40890	24.9384	52.9255	1.18373e-45	2.82786e-44	-1.08559	Symbols: ATCLC-A, CLC-A, CLCA | ATCLC-A (CHLORIDE CHANNEL A); anion channel/ nitrate transmembrane transporter/ voltage-gated chloride channel | chr5:16381346-16385319 REVERSE
AT1G08030	2.62115	5.5639	1.89257e-10	1.00935e-09	-1.0859	unknown protein | chr1:2489562-2493250 REVERSE
AT1G20020	662.809	1409.27	5.26206e-60	1.84749e-58	-1.08828	Symbols: ATLFNR2, FNR2 | FNR2 (FERREDOXIN-NADP(+)-OXIDOREDUCTASE 2); NADPH dehydrogenase/ oxidoreductase/ poly(U) binding | chr1:6942717-6945018 FORWARD
AT5G50800	11.4782	24.4067	4.90119e-06	1.78398e-05	-1.08838	nodulin MtN3 family protein | chr5:20665077-20667304 REVERSE
AT4G14040	17.7233	37.6987	3.37473e-34	5.5142e-33	-1.08887	Symbols: EDA38, SBP2 | SBP2 (SELENIUM-BINDING PROTEIN 2); selenium binding | chr4:8100349-8102875 REVERSE
AT5G02860	2.0876	4.44168	5.68296e-11	3.142e-10	-1.08926	pentatricopeptide (PPR) repeat-containing protein | chr5:654102-656561 FORWARD
AT3G48360	17.3041	36.8589	3.15933e-30	4.44561e-29	-1.0909	Symbols: BT2, ATBT2 | BT2 (BTB AND TAZ DOMAIN PROTEIN 2); protein binding / transcription factor/ transcription regulator | chr3:17908192-17910525 REVERSE
AT2G28480	1.07236	2.28851	0.00013073	0.000396327	-1.09362	RNA binding | chr2:12176484-12178422 REVERSE
AT1G55000	9.72571	20.7838	1.15338e-18	1.00013e-17	-1.09558	peptidoglycan-binding LysM domain-containing protein | chr1:20514634-20516468 FORWARD
AT5G65800	1.17258	2.50611	5.49391e-06	1.98562e-05	-1.09577	Symbols: ACS5, CIN5, ETO2, ATACS5 | ACS5 (ACC SYNTHASE 5); 1-aminocyclopropane-1-carboxylate synthase | chr5:26330746-26332812 REVERSE
AT1G27100	1.30086	2.78236	6.2944e-07	2.51174e-06	-1.09685	FUNCTIONS IN: molecular_function unknown; INVOLVED IN: biological_process unknown; LOCATED IN: vacuole; EXPRESSED IN: 23 plant structures; EXPRESSED DURING: 13 growth stages; CONTAINS InterPro DOMAIN/s: Protein of unknown function DUF569 (InterPro:IPR007679), Actin_cross-linking (InterPro:IPR008999); BEST Arabidopsis thaliana protein match is: unknown protein (TAIR:AT1G69900.1); Has 184 Blast hit…
AT4G34138	9.40944	20.1263	3.35821e-06	1.24509e-05	-1.0969	Symbols: UGT73B1 | UGT73B1 (UDP-glucosyl transferase 73B1); UDP-glycosyltransferase/ abscisic acid glucosyltransferase/ quercetin 3-O-glucosyltransferase/ quercetin 7-O-glucosyltransferase | chr4:16348106-16349982 REVERSE
AT1G18620	4.20717	9.00537	4.19927e-06	1.53942e-05	-1.09794	unknown protein | chr1:6410033-6414451 FORWARD
AT5G18630	7.59643	16.2645	7.74386e-09	3.65709e-08	-1.09833	lipase class 3 family protein | chr5:6202633-6205737 FORWARD
AT1G24100	5.87484	12.582	5.57883e-17	4.40536e-16	-1.09874	Symbols: UGT74B1 | UGT74B1 (UDP-glucosyl transferase 74B1); UDP-glycosyltransferase/ thiohydroximate beta-D-glucosyltransferase/ transferase, transferring glycosyl groups | chr1:8525435-8527087 REVERSE
AT5G18240	4.52518	9.69862	6.94175e-15	4.92845e-14	-1.09981	Symbols: MYR1, ATMYR1 | MYR1 (MYb-related protein 1); transcription factor | chr5:6028285-6030802 REVERSE
AT1G33720	4.78316	10.2517	5.71086e-15	4.07066e-14	-1.09982	Symbols: CYP76C6 | CYP76C6; electron carrier/ heme binding / iron ion binding / monooxygenase/ oxygen binding | chr1:12220897-12224000 REVERSE
AT5G27320	11.9675	25.6561	7.36639e-05	0.000232064	-1.10019	Symbols: ATGID1C, GID1C | GID1C (GA INSENSITIVE DWARF1C); hydrolase | chr5:9629087-9631210 FORWARD
AT2G18162	1.40229	3.00886	6.08034e-05	0.000193899	-1.10144	Symbols: CPuORF1 | CPuORF1 (Conserved peptide upstream open reading frame 1) | chr2:7898012-7899242 REVERSE
[truncated: 961 more rows]

## Sheet: Table S2
Table S2 Up-regulated GO categories
Biological Process
GO Term	Aspect	P-value	Sample frequency	Background frequency
GO:0043414 macromolecule methylation	P	3.1e-39	162/1844 (8.8%)	498/17790 (2.8%)
GO:0032259 methylation	P	3.1e-39	162/1844 (8.8%)	498/17790 (2.8%)
GO:0008283 cell proliferation	P	6.52e-35	101/1844 (5.5%)	237/17790 (1.3%)
GO:0000910 cytokinesis	P	5.63e-30	91/1844 (4.9%)	220/17790 (1.2%)
GO:0051567 histone H3-K9 methylation	P	1.47e-29	79/1844 (4.3%)	172/17790 (1.0%)
GO:0034968 histone lysine methylation	P	5.43e-29	90/1844 (4.9%)	221/17790 (1.2%)
GO:0006260 DNA replication	P	4.49e-28	104/1844 (5.6%)	291/17790 (1.6%)
GO:1902410 mitotic cytokinetic process	P	5.14e-28	83/1844 (4.5%)	196/17790 (1.1%)
GO:0032506 cytokinetic process	P	5.14e-28	83/1844 (4.5%)	196/17790 (1.1%)
GO:0000281 mitotic cytokinesis	P	5.14e-28	83/1844 (4.5%)	196/17790 (1.1%)
GO:0000911 cytokinesis by cell plate formation	P	5.14e-28	83/1844 (4.5%)	196/17790 (1.1%)
GO:0016570 histone modification	P	1.05e-24	108/1844 (5.9%)	336/17790 (1.9%)
GO:0071554 cell wall organization or biogenesis	P	1.35e-24	168/1844 (9.1%)	678/17790 (3.8%)
GO:0006261 DNA-dependent DNA replication	P	1.81e-24	88/1844 (4.8%)	239/17790 (1.3%)
GO:0016569 covalent chromatin modification	P	8.49e-24	116/1844 (6.3%)	386/17790 (2.2%)
GO:0016568 chromatin modification	P	1.32e-23	121/1844 (6.6%)	415/17790 (2.3%)
GO:0051301 cell division	P	3.5e-23	105/1844 (5.7%)	333/17790 (1.9%)
GO:0071669 plant-type cell wall organization or biogenesis	P	1.46e-22	104/1844 (5.6%)	333/17790 (1.9%)
GO:0016571 histone methylation	P	2.22e-22	92/1844 (5.0%)	273/17790 (1.5%)
GO:0000278 mitotic cell cycle	P	2.35e-22	117/1844 (6.3%)	405/17790 (2.3%)
GO:0008213 protein alkylation	P	5.52e-22	92/1844 (5.0%)	276/17790 (1.6%)
GO:0006479 protein methylation	P	5.52e-22	92/1844 (5.0%)	276/17790 (1.6%)
GO:0006325 chromatin organization	P	1.08e-21	128/1844 (6.9%)	474/17790 (2.7%)
GO:0007049 cell cycle	P	5.55e-21	169/1844 (9.2%)	733/17790 (4.1%)
GO:0006305 DNA alkylation	P	4.86e-20	69/1844 (3.7%)	179/17790 (1.0%)
GO:0006306 DNA methylation	P	4.86e-20	69/1844 (3.7%)	179/17790 (1.0%)
GO:0022402 cell cycle process	P	9.38e-20	136/1844 (7.4%)	544/17790 (3.1%)
GO:0006304 DNA modification	P	1.03e-19	69/1844 (3.7%)	181/17790 (1.0%)
GO:0044728 DNA methylation or demethylation	P	1.03e-19	69/1844 (3.7%)	181/17790 (1.0%)
GO:0001510 RNA methylation	P	1.29e-19	66/1844 (3.6%)	168/17790 (0.9%)
GO:0006270 DNA replication initiation	P	1.49e-18	38/1844 (2.1%)	63/17790 (0.4%)
GO:0051726 regulation of cell cycle	P	2.17e-18	85/1844 (4.6%)	269/17790 (1.5%)
GO:0009832 plant-type cell wall biogenesis	P	7.38e-18	59/1844 (3.2%)	147/17790 (0.8%)
GO:0006275 regulation of DNA replication	P	8.45e-18	55/1844 (3.0%)	130/17790 (0.7%)
GO:2000026 regulation of multicellular organismal development	P	1.64e-17	147/1844 (8.0%)	643/17790 (3.6%)
GO:0007017 microtubule-based process	P	3.38e-17	80/1844 (4.3%)	253/17790 (1.4%)
GO:0000226 microtubule cytoskeleton organization	P	5.3e-17	76/1844 (4.1%)	234/17790 (1.3%)
GO:0042546 cell wall biogenesis	P	6.43e-17	88/1844 (4.8%)	298/17790 (1.7%)
GO:0051239 regulation of multicellular organismal process	P	1.3e-16	148/1844 (8.0%)	663/17790 (3.7%)
GO:0006259 DNA metabolic process	P	4.83e-16	150/1844 (8.1%)	685/17790 (3.9%)
GO:0051276 chromosome organization	P	5.71e-16	142/1844 (7.7%)	634/17790 (3.6%)
GO:0009888 tissue development	P	5.18e-15	197/1844 (10.7%)	1026/17790 (5.8%)
GO:0048509 regulation of meristem development	P	6.91e-15	66/1844 (3.6%)	200/17790 (1.1%)
GO:0051052 regulation of DNA metabolic process	P	1.27e-14	63/1844 (3.4%)	187/17790 (1.1%)
GO:0050793 regulation of developmental process	P	1.69e-14	161/1844 (8.7%)	785/17790 (4.4%)
GO:0071555 cell wall organization	P	1.91e-14	100/1844 (5.4%)	393/17790 (2.2%)
GO:0016572 histone phosphorylation	P	1.99e-14	33/1844 (1.8%)	59/17790 (0.3%)
GO:0007010 cytoskeleton organization	P	4.65e-14	111/1844 (6.0%)	465/17790 (2.6%)
GO:0007169 transmembrane receptor protein tyrosine kinase signaling pathway	P	5.39e-14	47/1844 (2.5%)	116/17790 (0.7%)
GO:0007167 enzyme linked receptor protein signaling pathway	P	5.39e-14	47/1844 (2.5%)	116/17790 (0.7%)
GO:0070925 organelle assembly	P	9.12e-14	30/1844 (1.6%)	51/17790 (0.3%)
GO:0048513 organ development	P	1.18e-13	274/1844 (14.9%)	1631/17790 (9.2%)
GO:0010075 regulation of meristem growth	P	1.22e-13	55/1844 (3.0%)	155/17790 (0.9%)
GO:0071840 cellular component organization or biogenesis	P	1.45e-13	472/1844 (25.6%)	3241/17790 (18.2%)
GO:0035266 meristem growth	P	1.79e-13	56/1844 (3.0%)	161/17790 (0.9%)
GO:0009664 plant-type cell wall organization	P	2.45e-13	70/1844 (3.8%)	234/17790 (1.3%)
GO:0045229 external encapsulating structure organization	P	8.19e-13	101/1844 (5.5%)	420/17790 (2.4%)
GO:0009908 flower development	P	3.21e-12	154/1844 (8.4%)	780/17790 (4.4%)
GO:0000086 G2/M transition of mitotic cell cycle	P	4.05e-12	31/1844 (1.7%)	60/17790 (0.3%)
GO:0007166 cell surface receptor signaling pathway	P	7.99e-12	48/1844 (2.6%)	134/17790 (0.8%)
GO:1901576 organic substance biosynthetic process	P	9.02e-12	661/1844 (35.8%)	4969/17790 (27.9%)
GO:0044085 cellular component biogenesis	P	1.72e-11	209/1844 (11.3%)	1195/17790 (6.7%)
GO:0010389 regulation of G2/M transition of mitotic cell cycle	P	2.05e-11	30/1844 (1.6%)	59/17790 (0.3%)
GO:0040029 regulation of gene expression, epigenetic	P	2.5e-11	98/1844 (5.3%)	422/17790 (2.4%)
GO:0048367 shoot system development	P	2.56e-11	206/1844 (11.2%)	1177/17790 (6.6%)
GO:1901990 regulation of mitotic cell cycle phase transition	P	2.59e-11	32/1844 (1.7%)	67/17790 (0.4%)
GO:1901987 regulation of cell cycle phase transition	P	2.59e-11	32/1844 (1.7%)	67/17790 (0.4%)
GO:0044770 cell cycle phase transition	P	2.7e-11	33/1844 (1.8%)	71/17790 (0.4%)
GO:0044772 mitotic cell cycle phase transition	P	2.7e-11	33/1844 (1.8%)	71/17790 (0.4%)
GO:0048507 meristem development	P	7.81e-11	100/1844 (5.4%)	442/17790 (2.5%)
GO:0006468 protein phosphorylation	P	8.53e-11	101/1844 (5.5%)	449/17790 (2.5%)
GO:0009059 macromolecule biosynthetic process	P	1.09e-10	428/1844 (23.2%)	2985/17790 (16.8%)
GO:0010073 meristem maintenance	P	1.34e-10	69/1844 (3.7%)	256/17790 (1.4%)
GO:0006412 translation	P	1.45e-10	104/1844 (5.6%)	472/17790 (2.7%)
GO:0044036 cell wall macromolecule metabolic process	P	1.73e-10	70/1844 (3.8%)	263/17790 (1.5%)
GO:0005976 polysaccharide metabolic process	P	3.85e-10	124/1844 (6.7%)	613/17790 (3.4%)
GO:0048856 anatomical structure development	P	3.9e-10	425/1844 (23.0%)	2983/17790 (16.8%)
GO:0048731 system development	P	6.5e-10	353/1844 (19.1%)	2388/17790 (13.4%)
GO:0051225 spindle assembly	P	6.92e-10	24/1844 (1.3%)	43/17790 (0.2%)
GO:0048589 developmental growth	P	7.24e-10	119/1844 (6.5%)	584/17790 (3.3%)
GO:0009886 post-embryonic morphogenesis	P	9.13e-10	92/1844 (5.0%)	407/17790 (2.3%)
GO:0044767 single-organism developmental process	P	1.19e-09	352/1844 (19.1%)	2390/17790 (13.4%)
GO:0043588 skin development	P	1.81e-09	116/1844 (6.3%)	571/17790 (3.2%)
GO:0008544 epidermis development	P	1.81e-09	116/1844 (6.3%)	571/17790 (3.2%)
GO:0010383 cell wall polysaccharide metabolic process	P	1.93e-09	58/1844 (3.1%)	206/17790 (1.2%)
GO:0007051 spindle organization	P	2.65e-09	24/1844 (1.3%)	45/17790 (0.3%)
GO:0048638 regulation of developmental growth	P	2.84e-09	64/1844 (3.5%)	242/17790 (1.4%)
GO:0009058 biosynthetic process	P	3.09e-09	669/1844 (36.3%)	5174/17790 (29.1%)
GO:0016310 phosphorylation	P	3.78e-09	103/1844 (5.6%)	489/17790 (2.7%)
GO:0048449 floral organ formation	P	8.63e-09	45/1844 (2.4%)	142/17790 (0.8%)
GO:0009909 regulation of flower development	P	1.01e-08	75/1844 (4.1%)	315/17790 (1.8%)
GO:0040008 regulation of growth	P	1.15e-08	68/1844 (3.7%)	273/17790 (1.5%)
GO:0009653 anatomical structure morphogenesis	P	1.16e-08	222/1844 (12.0%)	1375/17790 (7.7%)
GO:0006342 chromatin silencing	P	1.27e-08	61/1844 (3.3%)	232/17790 (1.3%)
GO:0045814 negative regulation of gene expression, epigenetic	P	1.88e-08	61/1844 (3.3%)	234/17790 (1.3%)
GO:0009225 nucleotide-sugar metabolic process	P	2.03e-08	22/1844 (1.2%)	41/17790 (0.2%)
GO:0044238 primary metabolic process	P	2.11e-08	858/1844 (46.5%)	6969/17790 (39.2%)
GO:0032502 developmental process	P	5.36e-08	450/1844 (24.4%)	3296/17790 (18.5%)
GO:0048645 organ formation	P	6.23e-08	52/1844 (2.8%)	188/17790 (1.1%)
GO:0007275 multicellular organismal development	P	6.58e-08	413/1844 (22.4%)	2981/17790 (16.8%)
GO:0000271 polysaccharide biosynthetic process	P	7.95e-08	105/1844 (5.7%)	527/17790 (3.0%)
GO:0010374 stomatal complex development	P	8.78e-08	54/1844 (2.9%)	201/17790 (1.1%)
GO:0016458 gene silencing	P	1.17e-07	81/1844 (4.4%)	369/17790 (2.1%)
GO:0040007 growth	P	1.29e-07	133/1844 (7.2%)	730/17790 (4.1%)
GO:0007346 regulation of mitotic cell cycle	P	1.29e-07	34/1844 (1.8%)	96/17790 (0.5%)
GO:0009451 RNA modification	P	1.52e-07	72/1844 (3.9%)	313/17790 (1.8%)
GO:0006346 methylation-dependent chromatin silencing	P	3.38e-07	37/1844 (2.0%)	114/17790 (0.6%)
GO:0071704 organic substance metabolic process	P	3.4e-07	919/1844 (49.8%)	7625/17790 (42.9%)
GO:0048646 anatomical structure formation involved in morphogenesis	P	4.26e-07	62/1844 (3.4%)	257/17790 (1.4%)
GO:0044707 single-multicellular organism process	P	5.82e-07	420/1844 (22.8%)	3088/17790 (17.4%)
GO:0043412 macromolecule modification	P	7.28e-07	274/1844 (14.9%)	1857/17790 (10.4%)
GO:0048831 regulation of shoot system development	P	7.51e-07	75/1844 (4.1%)	343/17790 (1.9%)
GO:0044038 cell wall macromolecule biosynthetic process	P	8.29e-07	46/1844 (2.5%)	166/17790 (0.9%)
GO:0070592 cell wall polysaccharide biosynthetic process	P	8.29e-07	46/1844 (2.5%)	166/17790 (0.9%)
GO:0070589 cellular component macromolecule biosynthetic process	P	8.29e-07	46/1844 (2.5%)	166/17790 (0.9%)
GO:0043478 pigment accumulation in response to UV light	P	1.15e-06	33/1844 (1.8%)	98/17790 (0.6%)
GO:0043481 anthocyanin accumulation in tissues in response to UV light	P	1.15e-06	33/1844 (1.8%)	98/17790 (0.6%)
GO:0043479 pigment accumulation in tissues in response to UV light	P	1.15e-06	33/1844 (1.8%)	98/17790 (0.6%)
GO:0043480 pigment accumulation in tissues	P	1.15e-06	33/1844 (1.8%)	98/17790 (0.6%)
GO:0043473 pigmentation	P	1.15e-06	33/1844 (1.8%)	98/17790 (0.6%)
GO:0043476 pigment accumulation	P	1.15e-06	33/1844 (1.8%)	98/17790 (0.6%)
GO:0048563 post-embryonic organ morphogenesis	P	1.28e-06	46/1844 (2.5%)	168/17790 (0.9%)
GO:0048444 floral organ morphogenesis	P	1.28e-06	46/1844 (2.5%)	168/17790 (0.9%)
GO:0032501 multicellular organismal process	P	1.36e-06	430/1844 (23.3%)	3194/17790 (18.0%)
GO:0048437 floral organ development	P	1.63e-06	94/1844 (5.1%)	477/17790 (2.7%)
GO:0045491 xylan metabolic process	P	1.7e-06	44/1844 (2.4%)	158/17790 (0.9%)
GO:0010564 regulation of cell cycle process	P	1.73e-06	40/1844 (2.2%)	136/17790 (0.8%)
GO:0034645 cellular macromolecule biosynthetic process	P	1.9e-06	395/1844 (21.4%)	2898/17790 (16.3%)
GO:0019538 protein metabolic process	P	1.98e-06	384/1844 (20.8%)	2804/17790 (15.8%)
GO:0010410 hemicellulose metabolic process	P	2.41e-06	46/1844 (2.5%)	171/17790 (1.0%)
GO:2000241 regulation of reproductive process	P	2.74e-06	76/1844 (4.1%)	359/17790 (2.0%)
GO:0044249 cellular biosynthetic process	P	2.83e-06	599/1844 (32.5%)	4715/17790 (26.5%)
GO:0045492 xylan biosynthetic process	P	3.02e-06	43/1844 (2.3%)	155/17790 (0.9%)
GO:0016051 carbohydrate biosynthetic process	P	6.33e-06	135/1844 (7.3%)	788/17790 (4.4%)
GO:0010413 glucuronoxylan metabolic process	P	8.28e-06	42/1844 (2.3%)	154/17790 (0.9%)
GO:0044267 cellular protein metabolic process	P	9.1e-06	351/1844 (19.0%)	2554/17790 (14.4%)
GO:0006996 organelle organization	P	9.78e-06	266/1844 (14.4%)	1838/17790 (10.3%)
GO:0044264 cellular polysaccharide metabolic process	P	1.01e-05	99/1844 (5.4%)	529/17790 (3.0%)
GO:0007389 pattern specification process	P	1.13e-05	65/1844 (3.5%)	297/17790 (1.7%)
GO:0044699 single-organism process	P	1.22e-05	844/1844 (45.8%)	7025/17790 (39.5%)
GO:0044262 cellular carbohydrate metabolic process	P	2.29e-05	110/1844 (6.0%)	617/17790 (3.5%)
GO:0043170 macromolecule metabolic process	P	2.9e-05	662/1844 (35.9%)	5357/17790 (30.1%)
GO:0042023 DNA endoreduplication	P	3.16e-05	33/1844 (1.8%)	110/17790 (0.6%)
GO:0044786 cell cycle DNA replication	P	3.16e-05	33/1844 (1.8%)	110/17790 (0.6%)
GO:0044763 single-organism cellular process	P	3.68e-05	675/1844 (36.6%)	5484/17790 (30.8%)
GO:0042274 ribosomal small subunit biogenesis	P	4.53e-05	12/1844 (0.7%)	18/17790 (0.1%)
GO:0048465 corolla development	P	7.66e-05	27/1844 (1.5%)	82/17790 (0.5%)
GO:0048441 petal development	P	7.66e-05	27/1844 (1.5%)	82/17790 (0.5%)
GO:0009791 post-embryonic development	P	8.62e-05	265/1844 (14.4%)	1872/17790 (10.5%)
GO:0048438 floral whorl development	P	9.71e-05	77/1844 (4.2%)	395/17790 (2.2%)
GO:0009834 secondary cell wall biogenesis	P	0.000102	18/1844 (1.0%)	41/17790 (0.2%)
GO:0009226 nucleotide-sugar biosynthetic process	P	0.000111	12/1844 (0.7%)	19/17790 (0.1%)
GO:0009825 multidimensional cell growth	P	0.000113	30/1844 (1.6%)	99/17790 (0.6%)
GO:0009887 organ morphogenesis	P	0.000118	84/1844 (4.6%)	446/17790 (2.5%)
GO:0016043 cellular component organization	P	0.000163	379/1844 (20.6%)	2864/17790 (16.1%)
GO:0071103 DNA conformation change	P	0.00018	20/1844 (1.1%)	51/17790 (0.3%)
GO:0048442 sepal development	P	0.00018	23/1844 (1.2%)	65/17790 (0.4%)
GO:0048464 flower calyx development	P	0.00018	23/1844 (1.2%)	65/17790 (0.4%)
GO:0009955 adaxial/abaxial pattern specification	P	0.000255	25/1844 (1.4%)	76/17790 (0.4%)
GO:0008152 metabolic process	P	0.00028	948/1844 (51.4%)	8121/17790 (45.6%)
GO:0048447 sepal morphogenesis	P	0.000329	22/1844 (1.2%)	62/17790 (0.3%)
GO:0048451 petal formation	P	0.000329	22/1844 (1.2%)	62/17790 (0.3%)
GO:0048453 sepal formation	P	0.000329	22/1844 (1.2%)	62/17790 (0.3%)
GO:0048580 regulation of post-embryonic development	P	0.000383	80/1844 (4.3%)	429/17790 (2.4%)
GO:0048446 petal morphogenesis	P	0.000468	23/1844 (1.2%)	68/17790 (0.4%)
GO:0009411 response to UV	P	0.00052	49/1844 (2.7%)	220/17790 (1.2%)
GO:0061458 reproductive system development	P	0.000615	211/1844 (11.4%)	1461/17790 (8.2%)
GO:0048608 reproductive structure development	P	0.000615	211/1844 (11.4%)	1461/17790 (8.2%)
GO:0009944 polarity specification of adaxial/abaxial axis	P	0.000634	23/1844 (1.2%)	69/17790 (0.4%)
GO:0010605 negative regulation of macromolecule metabolic process	P	0.000696	96/1844 (5.2%)	552/17790 (3.1%)
GO:0009934 regulation of meristem structural organization	P	0.000768	10/1844 (0.5%)	15/17790 (0.1%)
GO:0048569 post-embryonic organ development	P	0.000801	99/1844 (5.4%)	576/17790 (3.2%)
GO:0009943 adaxial/abaxial axis specification	P	0.000852	23/1844 (1.2%)	70/17790 (0.4%)
GO:0065001 specification of axis polarity	P	0.000852	23/1844 (1.2%)	70/17790 (0.4%)
GO:0009698 phenylpropanoid metabolic process	P	0.000973	38/1844 (2.1%)	155/17790 (0.9%)
GO:0003002 regionalization	P	0.00162	45/1844 (2.4%)	202/17790 (1.1%)
GO:0048869 cellular developmental process	P	0.00169	165/1844 (8.9%)	1103/17790 (6.2%)
GO:0031048 chromatin silencing by small RNA	P	0.00182	30/1844 (1.6%)	111/17790 (0.6%)
GO:0045488 pectin metabolic process	P	0.002	19/1844 (1.0%)	53/17790 (0.3%)
GO:0010393 galacturonan metabolic process	P	0.002	19/1844 (1.0%)	53/17790 (0.3%)
GO:0022414 reproductive process	P	0.00211	245/1844 (13.3%)	1771/17790 (10.0%)
GO:0048767 root hair elongation	P	0.00229	38/1844 (2.1%)	160/17790 (0.9%)
GO:0001708 cell fate specification	P	0.00276	16/1844 (0.9%)	40/17790 (0.2%)
GO:0000462 maturation of SSU-rRNA from tricistronic rRNA transcript (SSU-rRNA, 5.8S rRNA, LSU-rRNA)	P	0.00276	7/1844 (0.4%)	8/17790 (0.0%)
GO:0034637 cellular carbohydrate biosynthetic process	P	0.00278	84/1844 (4.6%)	479/17790 (2.7%)
GO:0010051 xylem and phloem pattern formation	P	0.00282	25/1844 (1.4%)	85/17790 (0.5%)
GO:0010629 negative regulation of gene expression	P	0.00308	86/1844 (4.7%)	495/17790 (2.8%)
GO:0009892 negative regulation of metabolic process	P	0.00347	97/1844 (5.3%)	579/17790 (3.3%)
GO:0006414 translational elongation	P	0.00364	14/1844 (0.8%)	32/17790 (0.2%)
GO:0000028 ribosomal small subunit assembly	P	0.00367	6/1844 (0.3%)	6/17790 (0.0%)
GO:0042255 ribosome assembly	P	0.00367	6/1844 (0.3%)	6/17790 (0.0%)
GO:0003006 developmental process involved in reproduction	P	0.004	238/1844 (12.9%)	1726/17790 (9.7%)
GO:0031324 negative regulation of cellular metabolic process	P	0.00415	77/1844 (4.2%)	432/17790 (2.4%)
GO:0045892 negative regulation of transcription, DNA-dependent	P	0.00478	66/1844 (3.6%)	354/17790 (2.0%)
GO:0051253 negative regulation of RNA metabolic process	P	0.00478	66/1844 (3.6%)	354/17790 (2.0%)
GO:0022622 root system development	P	0.0058	85/1844 (4.6%)	495/17790 (2.8%)
GO:0045786 negative regulation of cell cycle	P	0.00626	13/1844 (0.7%)	29/17790 (0.2%)
GO:0000280 nuclear division	P	0.00626	26/1844 (1.4%)	94/17790 (0.5%)
GO:0010440 stomatal lineage progression	P	0.00668	17/1844 (0.9%)	47/17790 (0.3%)
GO:0045934 negative regulation of nucleobase-containing compound metabolic process	P	0.00702	67/1844 (3.6%)	365/17790 (2.1%)
GO:0008361 regulation of cell size	P	0.00705	18/1844 (1.0%)	52/17790 (0.3%)
GO:0044260 cellular macromolecule metabolic process	P	0.00736	607/1844 (32.9%)	5034/17790 (28.3%)
GO:0010015 root morphogenesis	P	0.00789	66/1844 (3.6%)	359/17790 (2.0%)
GO:0000003 reproduction	P	0.00813	256/1844 (13.9%)	1896/17790 (10.7%)
GO:0033692 cellular polysaccharide biosynthetic process	P	0.0082	78/1844 (4.2%)	447/17790 (2.5%)
GO:0010558 negative regulation of macromolecule biosynthetic process	P	0.00853	67/1844 (3.6%)	367/17790 (2.1%)
GO:2000113 negative regulation of cellular macromolecule biosynthetic process	P	0.00853	67/1844 (3.6%)	367/17790 (2.1%)
GO:0044237 cellular metabolic process	P	0.00879	857/1844 (46.5%)	7384/17790 (41.5%)
GO:0009798 axis specification	P	0.00922	23/1844 (1.2%)	79/17790 (0.4%)
GO:0048364 root development	P	0.00992	84/1844 (4.6%)	494/17790 (2.8%)
Cellular Component
GO Term	Aspect	P-value	Sample frequency	Background frequency
GO:0005576 extracellular region	C	3.81e-34	307/1844 (16.6%)	1442/17790 (8.1%)
GO:0022626 cytosolic ribosome	C	1.2e-32	109/1844 (5.9%)	285/17790 (1.6%)
GO:0044391 ribosomal subunit	C	6.24e-31	97/1844 (5.3%)	241/17790 (1.4%)
GO:0044445 cytosolic part	C	2.74e-30	109/1844 (5.9%)	300/17790 (1.7%)
GO:0005618 cell wall	C	1.87e-28	139/1844 (7.5%)	468/17790 (2.6%)
GO:0030312 external encapsulating structure	C	2.4e-28	139/1844 (7.5%)	469/17790 (2.6%)
GO:0022625 cytosolic large ribosomal subunit	C	9.21e-25	59/1844 (3.2%)	115/17790 (0.6%)
GO:0043228 non-membrane-bounded organelle	C	5.65e-23	186/1844 (10.1%)	813/17790 (4.6%)
GO:0043232 intracellular non-membrane-bounded organelle	C	5.65e-23	186/1844 (10.1%)	813/17790 (4.6%)
GO:0005840 ribosome	C	1.58e-21	109/1844 (5.9%)	369/17790 (2.1%)
GO:0015934 large ribosomal subunit	C	6.3e-20	59/1844 (3.2%)	136/17790 (0.8%)
GO:0009505 plant-type cell wall	C	2.59e-19	74/1844 (4.0%)	207/17790 (1.2%)
GO:0030529 ribonucleoprotein complex	C	2.13e-16	110/1844 (6.0%)	429/17790 (2.4%)
GO:0031225 anchored to membrane	C	2.46e-16	55/1844 (3.0%)	138/17790 (0.8%)
GO:0071944 cell periphery	C	2.47e-16	468/1844 (25.4%)	3105/17790 (17.5%)
GO:0009506 plasmodesma	C	2.59e-16	162/1844 (8.8%)	760/17790 (4.3%)
GO:0055044 symplast	C	2.59e-16	162/1844 (8.8%)	760/17790 (4.3%)
GO:0005911 cell-cell junction	C	3.41e-16	162/1844 (8.8%)	762/17790 (4.3%)
GO:0030054 cell junction	C	3.41e-16	162/1844 (8.8%)	762/17790 (4.3%)
GO:0046658 anchored to plasma membrane	C	4.65e-15	33/1844 (1.8%)	57/17790 (0.3%)
GO:0022627 cytosolic small ribosomal subunit	C	2.33e-10	38/1844 (2.1%)	97/17790 (0.5%)
GO:0015935 small ribosomal subunit	C	4.33e-09	38/1844 (2.1%)	105/17790 (0.6%)
GO:0031226 intrinsic to plasma membrane	C	3.28e-08	34/1844 (1.8%)	92/17790 (0.5%)
GO:0005730 nucleolus	C	1.47e-06	64/1844 (3.5%)	277/17790 (1.6%)
GO:0005886 plasma membrane	C	6.44e-06	374/1844 (20.3%)	2744/17790 (15.4%)
GO:0031224 intrinsic to membrane	C	5.76e-05	68/1844 (3.7%)	329/17790 (1.8%)
GO:0005829 cytosol	C	0.0012	226/1844 (12.3%)	1599/17790 (9.0%)
GO:0044459 plasma membrane part	C	0.00247	43/1844 (2.3%)	192/17790 (1.1%)
GO:0031981 nuclear lumen	C	0.00857	74/1844 (4.0%)	418/17790 (2.3%)
GO:0016020 membrane	C	0.0092	520/1844 (28.2%)	4244/17790 (23.9%)
Molecular Function
GO Term	Aspect	P-value	Sample frequency	Background frequency
GO:0003735 structural constituent of ribosome	F	6.11e-23	99/1844 (5.4%)	304/17790 (1.7%)
GO:0005198 structural molecule activity	F	2.64e-18	107/1844 (5.8%)	390/17790 (2.2%)
GO:0003777 microtubule motor activity	F	5.29e-15	35/1844 (1.9%)	64/17790 (0.4%)
GO:0016759 cellulose synthase activity	F	2.08e-13	23/1844 (1.2%)	31/17790 (0.2%)
GO:0003824 catalytic activity	F	2.61e-12	752/1844 (40.8%)	5765/17790 (32.4%)
GO:0003774 motor activity	F	6.61e-11	35/1844 (1.9%)	81/17790 (0.5%)
GO:0016538 cyclin-dependent protein serine/threonine kinase regulator activity	F	1.24e-09	18/1844 (1.0%)	25/17790 (0.1%)
GO:0005524 ATP binding	F	7.4e-08	87/1844 (4.7%)	405/17790 (2.3%)
GO:0019887 protein kinase regulator activity	F	1.34e-07	18/1844 (1.0%)	30/17790 (0.2%)
GO:0032559 adenyl ribonucleotide binding	F	1.66e-07	87/1844 (4.7%)	411/17790 (2.3%)
GO:0030554 adenyl nucleotide binding	F	1.66e-07	87/1844 (4.7%)	411/17790 (2.3%)
GO:0019207 kinase regulator activity	F	5.95e-07	18/1844 (1.0%)	32/17790 (0.2%)
GO:0004674 protein serine/threonine kinase activity	F	8.54e-07	71/1844 (3.9%)	318/17790 (1.8%)
GO:0016740 transferase activity	F	1.31e-06	316/1844 (17.1%)	2217/17790 (12.5%)
GO:0052689 carboxylic ester hydrolase activity	F	6.12e-06	44/1844 (2.4%)	164/17790 (0.9%)
GO:0004091 carboxylesterase activity	F	4.12e-05	26/1844 (1.4%)	75/17790 (0.4%)
GO:0035639 purine ribonucleoside triphosphate binding	F	4.96e-05	99/1844 (5.4%)	545/17790 (3.1%)
GO:0001883 purine nucleoside binding	F	8.74e-05	99/1844 (5.4%)	551/17790 (3.1%)
GO:0032555 purine ribonucleotide binding	F	8.74e-05	99/1844 (5.4%)	551/17790 (3.1%)
GO:0032550 purine ribonucleoside binding	F	8.74e-05	99/1844 (5.4%)	551/17790 (3.1%)
GO:0032549 ribonucleoside binding	F	8.74e-05	99/1844 (5.4%)	551/17790 (3.1%)
GO:0001882 nucleoside binding	F	8.74e-05	99/1844 (5.4%)	551/17790 (3.1%)
GO:0017076 purine nucleotide binding	F	9.6e-05	99/1844 (5.4%)	552/17790 (3.1%)
GO:0004601 peroxidase activity	F	9.9e-05	24/1844 (1.3%)	68/17790 (0.4%)
GO:0016684 oxidoreductase activity, acting on peroxide as acceptor	F	0.000137	24/1844 (1.3%)	69/17790 (0.4%)
GO:0032553 ribonucleotide binding	F	0.000152	99/1844 (5.4%)	557/17790 (3.1%)
GO:0016798 hydrolase activity, acting on glycosyl bonds	F	0.000234	61/1844 (3.3%)	293/17790 (1.6%)
GO:0004553 hydrolase activity, hydrolyzing O-glycosyl compounds	F	0.000277	54/1844 (2.9%)	248/17790 (1.4%)
GO:0016741 transferase activity, transferring one-carbon groups	F	0.000364	35/1844 (1.9%)	132/17790 (0.7%)
GO:0016614 oxidoreductase activity, acting on CH-OH group of donors	F	0.000642	34/1844 (1.8%)	129/17790 (0.7%)
GO:0043168 anion binding	F	0.000697	113/1844 (6.1%)	680/17790 (3.8%)
GO:0005507 copper ion binding	F	0.000956	39/1844 (2.1%)	161/17790 (0.9%)
GO:0004672 protein kinase activity	F	0.0012	85/1844 (4.6%)	477/17790 (2.7%)
GO:0016616 oxidoreductase activity, acting on the CH-OH group of donors, NAD or NADP as acceptor	F	0.00212	29/1844 (1.6%)	106/17790 (0.6%)
GO:0008168 methyltransferase activity	F	0.00501	30/1844 (1.6%)	116/17790 (0.7%)
GO:0004693 cyclin-dependent protein serine/threonine kinase activity	F	0.00633	12/1844 (0.7%)	25/17790 (0.1%)
GO:0097472 cyclin-dependent protein kinase activity	F	0.00633	12/1844 (0.7%)	25/17790 (0.1%)
GO:0003674 molecular_function	F	0.00677	1572/1844 (85.2%)	14478/17790 (81.4%)
GO:0046527 glucosyltransferase activity	F	0.00736	30/1844 (1.6%)	118/17790 (0.7%)

## Sheet: Table S3
Table S3 Down-regulated GO categories
Biological Process
GO Term	Aspect	P-value	Sample frequency	Background frequency
GO:0009719 response to endogenous stimulus	P	6.54e-45	244/1091 (22.4%)	1509/17790 (8.5%)
GO:0010033 response to organic substance	P	3.76e-32	290/1091 (26.6%)	2317/17790 (13.0%)
GO:1901700 response to oxygen-containing compound	P	2.38e-31	265/1091 (24.3%)	2044/17790 (11.5%)
GO:0042221 response to chemical stimulus	P	7.86e-31	352/1091 (32.3%)	3129/17790 (17.6%)
GO:0009725 response to hormone stimulus	P	1.94e-29	197/1091 (18.1%)	1332/17790 (7.5%)
GO:0010243 response to organonitrogen compound	P	1.53e-25	87/1091 (8.0%)	365/17790 (2.1%)
GO:0010200 response to chitin	P	1.63e-25	85/1091 (7.8%)	350/17790 (2.0%)
GO:0050896 response to stimulus	P	4.02e-24	486/1091 (44.5%)	5255/17790 (29.5%)
GO:0033993 response to lipid	P	1.13e-14	108/1091 (9.9%)	728/17790 (4.1%)
GO:1901698 response to nitrogen compound	P	3.31e-14	99/1091 (9.1%)	646/17790 (3.6%)
GO:0009733 response to auxin stimulus	P	1.62e-12	63/1091 (5.8%)	333/17790 (1.9%)
GO:0097305 response to alcohol	P	5.48e-10	89/1091 (8.2%)	640/17790 (3.6%)
GO:0009620 response to fungus	P	5.96e-10	67/1091 (6.1%)	415/17790 (2.3%)
GO:0009611 response to wounding	P	6.99e-10	54/1091 (4.9%)	294/17790 (1.7%)
GO:0032870 cellular response to hormone stimulus	P	3.23e-09	92/1091 (8.4%)	693/17790 (3.9%)
GO:0009755 hormone-mediated signaling pathway	P	3.47e-09	89/1091 (8.2%)	661/17790 (3.7%)
GO:0006950 response to stress	P	3.84e-09	290/1091 (26.6%)	3251/17790 (18.3%)
GO:0071495 cellular response to endogenous stimulus	P	4.88e-09	92/1091 (8.4%)	698/17790 (3.9%)
GO:0009753 response to jasmonic acid stimulus	P	6.18e-09	64/1091 (5.9%)	406/17790 (2.3%)
GO:1900674 olefin biosynthetic process	P	5.97e-08	26/1091 (2.4%)	92/17790 (0.5%)
GO:0043449 cellular alkene metabolic process	P	5.97e-08	26/1091 (2.4%)	92/17790 (0.5%)
GO:0009692 ethylene metabolic process	P	5.97e-08	26/1091 (2.4%)	92/17790 (0.5%)
GO:0043450 alkene biosynthetic process	P	5.97e-08	26/1091 (2.4%)	92/17790 (0.5%)
GO:1900673 olefin metabolic process	P	5.97e-08	26/1091 (2.4%)	92/17790 (0.5%)
GO:0009693 ethylene biosynthetic process	P	5.97e-08	26/1091 (2.4%)	92/17790 (0.5%)
GO:0050832 defense response to fungus	P	1.05e-07	49/1091 (4.5%)	285/17790 (1.6%)
GO:0045730 respiratory burst	P	2.71e-07	27/1091 (2.5%)	105/17790 (0.6%)
GO:0002679 respiratory burst involved in defense response	P	2.71e-07	27/1091 (2.5%)	105/17790 (0.6%)
GO:0009723 response to ethylene stimulus	P	3.86e-07	50/1091 (4.6%)	305/17790 (1.7%)
GO:0006952 defense response	P	5.95e-07	132/1091 (12.1%)	1246/17790 (7.0%)
GO:0009737 response to abscisic acid stimulus	P	6.9e-07	73/1091 (6.7%)	549/17790 (3.1%)
GO:0051707 response to other organism	P	3.33e-06	127/1091 (11.6%)	1216/17790 (6.8%)
GO:0009607 response to biotic stimulus	P	3.51e-06	127/1091 (11.6%)	1217/17790 (6.8%)
GO:1901565 organonitrogen compound catabolic process	P	3.66e-06	48/1091 (4.4%)	305/17790 (1.7%)
GO:0009873 ethylene mediated signaling pathway	P	4.31e-06	26/1091 (2.4%)	110/17790 (0.6%)
GO:0070887 cellular response to chemical stimulus	P	5.74e-06	126/1091 (11.5%)	1214/17790 (6.8%)
GO:0006811 ion transport	P	1.12e-05	100/1091 (9.2%)	903/17790 (5.1%)
GO:0042538 hyperosmotic salinity response	P	1.26e-05	30/1091 (2.7%)	148/17790 (0.8%)
GO:0035556 intracellular signal transduction	P	1.39e-05	51/1091 (4.7%)	348/17790 (2.0%)
GO:0014070 response to organic cyclic compound	P	1.99e-05	86/1091 (7.9%)	744/17790 (4.2%)
GO:0000160 phosphorelay signal transduction system	P	3.06e-05	26/1091 (2.4%)	120/17790 (0.7%)
GO:0009415 response to water stimulus	P	3.94e-05	53/1091 (4.9%)	380/17790 (2.1%)
GO:0071369 cellular response to ethylene stimulus	P	6.27e-05	26/1091 (2.4%)	124/17790 (0.7%)
GO:0009414 response to water deprivation	P	6.54e-05	52/1091 (4.8%)	375/17790 (2.1%)
GO:0009628 response to abiotic stimulus	P	8.84e-05	214/1091 (19.6%)	2467/17790 (13.9%)
GO:0007154 cell communication	P	0.000121	152/1091 (13.9%)	1622/17790 (9.1%)
GO:0009694 jasmonic acid metabolic process	P	0.000158	27/1091 (2.5%)	138/17790 (0.8%)
GO:0009751 response to salicylic acid stimulus	P	0.000241	54/1091 (4.9%)	412/17790 (2.3%)
GO:0006544 glycine metabolic process	P	0.000257	16/1091 (1.5%)	55/17790 (0.3%)
GO:0009695 jasmonic acid biosynthetic process	P	0.000279	24/1091 (2.2%)	116/17790 (0.7%)
GO:0006546 glycine catabolic process	P	0.000303	15/1091 (1.4%)	49/17790 (0.3%)
GO:1901701 cellular response to oxygen-containing compound	P	0.000389	88/1091 (8.1%)	819/17790 (4.6%)
GO:1901606 alpha-amino acid catabolic process	P	0.000394	27/1091 (2.5%)	144/17790 (0.8%)
GO:0009831 plant-type cell wall modification involved in multidimensional cell growth	P	0.000431	9/1091 (0.8%)	17/17790 (0.1%)
GO:0002376 immune system process	P	0.000476	91/1091 (8.3%)	860/17790 (4.8%)
GO:0009071 serine family amino acid catabolic process	P	0.000546	15/1091 (1.4%)	51/17790 (0.3%)
GO:0009063 cellular amino acid catabolic process	P	0.000702	27/1091 (2.5%)	148/17790 (0.8%)
GO:0042742 defense response to bacterium	P	0.000729	47/1091 (4.3%)	349/17790 (2.0%)
GO:0007165 signal transduction	P	0.000731	126/1091 (11.5%)	1320/17790 (7.4%)
GO:0009828 plant-type cell wall loosening	P	0.000926	10/1091 (0.9%)	23/17790 (0.1%)
GO:0071310 cellular response to organic substance	P	0.00116	105/1091 (9.6%)	1056/17790 (5.9%)
GO:0042547 cell wall modification involved in multidimensional cell growth	P	0.00146	9/1091 (0.8%)	19/17790 (0.1%)
GO:0071396 cellular response to lipid	P	0.0021	44/1091 (4.0%)	329/17790 (1.8%)
GO:0051704 multi-organism process	P	0.00228	132/1091 (12.1%)	1429/17790 (8.0%)
GO:0010363 regulation of plant-type hypersensitive response	P	0.00228	44/1091 (4.0%)	330/17790 (1.9%)
GO:0009409 response to cold	P	0.00246	62/1091 (5.7%)	536/17790 (3.0%)
GO:0015996 chlorophyll catabolic process	P	0.00267	15/1091 (1.4%)	57/17790 (0.3%)
GO:0080135 regulation of cellular response to stress	P	0.0027	45/1091 (4.1%)	343/17790 (1.9%)
GO:0046149 pigment catabolic process	P	0.0034	15/1091 (1.4%)	58/17790 (0.3%)
GO:0010583 response to cyclopentenone	P	0.00359	21/1091 (1.9%)	106/17790 (0.6%)
GO:0071395 cellular response to jasmonic acid stimulus	P	0.00362	36/1091 (3.3%)	250/17790 (1.4%)
GO:0009867 jasmonic acid mediated signaling pathway	P	0.00362	36/1091 (3.3%)	250/17790 (1.4%)
GO:0006612 protein targeting to membrane	P	0.00372	44/1091 (4.0%)	336/17790 (1.9%)
GO:0048583 regulation of response to stimulus	P	0.00376	69/1091 (6.3%)	627/17790 (3.5%)
GO:0019222 regulation of metabolic process	P	0.00381	192/1091 (17.6%)	2277/17790 (12.8%)
GO:0009889 regulation of biosynthetic process	P	0.00409	154/1091 (14.1%)	1746/17790 (9.8%)
GO:0002682 regulation of immune system process	P	0.00425	47/1091 (4.3%)	371/17790 (2.1%)
GO:0090150 establishment of protein localization to membrane	P	0.00437	44/1091 (4.0%)	338/17790 (1.9%)
GO:0072657 protein localization to membrane	P	0.00437	44/1091 (4.0%)	338/17790 (1.9%)
GO:0051716 cellular response to stimulus	P	0.00447	194/1091 (17.8%)	2311/17790 (13.0%)
GO:0042537 benzene-containing compound metabolic process	P	0.00481	33/1091 (3.0%)	222/17790 (1.2%)
GO:0006787 porphyrin-containing compound catabolic process	P	0.00541	15/1091 (1.4%)	60/17790 (0.3%)
GO:0033015 tetrapyrrole catabolic process	P	0.00541	15/1091 (1.4%)	60/17790 (0.3%)
GO:0010941 regulation of cell death	P	0.00593	45/1091 (4.1%)	353/17790 (2.0%)
GO:0009626 plant-type hypersensitive response	P	0.0064	45/1091 (4.1%)	354/17790 (2.0%)
GO:0051187 cofactor catabolic process	P	0.00677	15/1091 (1.4%)	61/17790 (0.3%)
GO:0045088 regulation of innate immune response	P	0.00679	46/1091 (4.2%)	366/17790 (2.1%)
GO:0034050 host programmed cell death induced by symbiont	P	0.00691	45/1091 (4.1%)	355/17790 (2.0%)
GO:0044700 single organism signaling	P	0.00719	126/1091 (11.5%)	1379/17790 (7.8%)
GO:0023052 signaling	P	0.00746	126/1091 (11.5%)	1380/17790 (7.8%)
GO:0046942 carboxylic acid transport	P	0.00762	34/1091 (3.1%)	237/17790 (1.3%)
GO:0015849 organic acid transport	P	0.00762	34/1091 (3.1%)	237/17790 (1.3%)
GO:0050776 regulation of immune response	P	0.00788	46/1091 (4.2%)	368/17790 (2.1%)
GO:0043067 regulation of programmed cell death	P	0.0088	44/1091 (4.0%)	347/17790 (2.0%)
GO:0009612 response to mechanical stimulus	P	0.00931	14/1091 (1.3%)	55/17790 (0.3%)
Molecular Function
GO Term	Aspect	P-value	Sample frequency	Background frequency
GO:0003700 sequence-specific DNA binding transcription factor activity	F	2.42e-16	150/1091 (13.7%)	1140/17790 (6.4%)
GO:0001071 nucleic acid binding transcription factor activity	F	2.63e-16	150/1091 (13.7%)	1141/17790 (6.4%)
GO:0019825 oxygen binding	F	1.1e-14	44/1091 (4.0%)	157/17790 (0.9%)
GO:0016491 oxidoreductase activity	F	4.23e-10	103/1091 (9.4%)	790/17790 (4.4%)
GO:0051213 dioxygenase activity	F	5.79e-07	21/1091 (1.9%)	67/17790 (0.4%)
GO:0016846 carbon-sulfur lyase activity	F	7.46e-07	14/1091 (1.3%)	29/17790 (0.2%)
GO:0016847 1-aminocyclopropane-1-carboxylate synthase activity	F	3.89e-06	8/1091 (0.7%)	9/17790 (0.1%)
GO:0016638 oxidoreductase activity, acting on the CH-NH2 group of donors	F	6.24e-06	14/1091 (1.3%)	33/17790 (0.2%)
GO:0016706 oxidoreductase activity, acting on paired donors, with incorporation or reduction of molecular oxygen, 2-oxoglutarate as one donor, and incorporation of one atom each of oxygen into both donors	F	0.000409	15/1091 (1.4%)	50/17790 (0.3%)
GO:0009815 1-aminocyclopropane-1-carboxylate oxidase activity	F	0.00198	7/1091 (0.6%)	11/17790 (0.1%)
GO:0003978 UDP-glucose 4-epimerase activity	F	0.00201	5/1091 (0.5%)	5/17790 (0.0%)
